# Supplementary material for: Neonatal jaundice and the infant gut microbiome: an integrated shotgun metagenomics and bidirectional Mendelian randomization study in Xinjiang
Source: Front Microbiol. 2026 Feb 26;17:1761712. doi: 10.3389/fmicb.2026.1761712 (PMC12980891; doi:10.3389/fmicb.2026.1761712)
Supplement: Supplementary file 2 [file Table_1.xlsx]

## Sheet: Sheet1
Supplementary Table S1. Primary Mendelian randomization results (IVW/Wald ratio) with BH-FDR correction.
Direction	Trait	nsnp	Method	OR (95% CI)	p	q (BH-FDR)
Forward (microbiome → jaundice)	PWY.5918	9	Inverse variance weighted	2.755 (1.729–4.390)	2.03e-05	0.00833
Forward (microbiome → jaundice)	PWY.7197	9	Inverse variance weighted	2.283 (1.299–4.014)	0.00413	0.58
Forward (microbiome → jaundice)	PWY0.162	13	Inverse variance weighted	2.015 (1.234–3.291)	0.00511	0.58
Forward (microbiome → jaundice)	ANAGLYCOLYSIS.PWY	12	Inverse variance weighted	0.490 (0.293–0.819)	0.00647	0.58
Forward (microbiome → jaundice)	PWY.6823	11	Inverse variance weighted	0.674 (0.491–0.923)	0.0141	0.58
Forward (microbiome → jaundice)	ARGORNPROST.PWY	8	Inverse variance weighted	1.641 (1.089–2.474)	0.018	0.58
Forward (microbiome → jaundice)	PWY.6163	10	Inverse variance weighted	0.513 (0.295–0.893)	0.0184	0.58
Forward (microbiome → jaundice)	k_Bacteria.p_Firmicutes.c_Negativicutes.o_Selenomonadales.f_Veillonellaceae.g_Dialister	6	Inverse variance weighted	0.563 (0.348–0.910)	0.0189	0.58
Forward (microbiome → jaundice)	k_Bacteria.p_Bacteroidetes.c_Bacteroidia.o_Bacteroidales.f_Porphyromonadaceae.g_Parabacteroides	12	Inverse variance weighted	0.550 (0.330–0.916)	0.0216	0.58
Forward (microbiome → jaundice)	PWY_GLYOXYLATE.BYPASS	11	Inverse variance weighted	1.648 (1.075–2.527)	0.0219	0.58
Reverse (jaundice → microbiome)	PWY.6731	10	Inverse variance weighted	1.086 (1.013–1.164)	0.0196	0.999
Reverse (jaundice → microbiome)	k_Bacteria.p_Proteobacteria.c_Betaproteobacteria.o_Burkholderiales	10	Inverse variance weighted	0.963 (0.932–0.996)	0.0295	0.999
Reverse (jaundice → microbiome)	PWY0.1533	10	Inverse variance weighted	1.056 (1.000–1.115)	0.048	0.999
