# Supplementary material for: Neonatal jaundice and the infant gut microbiome: an integrated shotgun metagenomics and bidirectional Mendelian randomization study in Xinjiang
Source: Front Microbiol. 2026 Feb 26;17:1761712. doi: 10.3389/fmicb.2026.1761712 (PMC12980891; doi:10.3389/fmicb.2026.1761712)
Supplement: Supplementary file 3 [file Table_2.xlsx]

## Sheet: Sheet1
SNP	effect_allele.exposure	other_allele.exposure	effect_allele.outcome	other_allele.outcome	beta.exposure	beta.outcome	eaf.exposure	eaf.outcome	remove	palindromic	ambiguous	id.outcome	chr	pos	se.outcome	samplesize.outcome	pval.outcome	outcome	originalname.outcome	outcome.deprecated	mr_keep.outcome	data_source.outcome	id.exposure	chr.exposure	pos.exposure	se.exposure	pval.exposure	samplesize.exposure	exposure	mr_keep.exposure	data_source.exposure	R2	F	F_pow_beta_se	action	mr_keep
rs11826488	A	G	A	G	0.153784	-0.14679	0.0763678	0.0734593	FALSE	FALSE	FALSE	finngen_R12_P16_NEONTAL_JAUND_OTH_UNSP_CAUSES	11	133199427	0.133769	500187	0.272492	Neonatal jaundice from other and unspecified causes || id:finngen_R12_P16_NEONTAL_JAUND_OTH_UNSP_CAUSES	Neonatal jaundice from other and unspecified causes	Neonatal jaundice from other and unspecified causes || ||	TRUE	MedicineITLab	ebi-a-GCST90027446	11	133069322	0.0345929	8.76718e-06	7738	Gut bacterial pathway abundance (ANAEROFRUCAT.PWY..homolactic.fermentation)	TRUE	textfile	0.00333627	25.8958	19.7628	2	TRUE
rs17194003	G	A	G	A	-0.102927	0.201813	0.201727	0.163015	FALSE	FALSE	FALSE	finngen_R12_P16_NEONTAL_JAUND_OTH_UNSP_CAUSES	3	106003734	0.0950322	500187	0.0337008	Neonatal jaundice from other and unspecified causes || id:finngen_R12_P16_NEONTAL_JAUND_OTH_UNSP_CAUSES	Neonatal jaundice from other and unspecified causes	Neonatal jaundice from other and unspecified causes || ||	TRUE	MedicineITLab	ebi-a-GCST90027446	3	105722581	0.021032	9.88917e-07	7738	Gut bacterial pathway abundance (ANAEROFRUCAT.PWY..homolactic.fermentation)	TRUE	textfile	0.00341196	26.4853	23.9496	2	TRUE
rs62335789	C	G	C	G	-0.0977054	0.00224736	0.168684	0.137748	FALSE	TRUE	FALSE	finngen_R12_P16_NEONTAL_JAUND_OTH_UNSP_CAUSES	4	180950371	0.0979938	500187	0.981703	Neonatal jaundice from other and unspecified causes || id:finngen_R12_P16_NEONTAL_JAUND_OTH_UNSP_CAUSES	Neonatal jaundice from other and unspecified causes	Neonatal jaundice from other and unspecified causes || ||	TRUE	MedicineITLab	ebi-a-GCST90027446	4	181871524	0.021882	8.00276e-06	7738	Gut bacterial pathway abundance (ANAEROFRUCAT.PWY..homolactic.fermentation)	TRUE	textfile	0.00267736	20.7677	19.9372	2	TRUE
rs9947104	G	A	G	A	-0.0795727	-0.0432029	0.303897	0.216502	FALSE	FALSE	FALSE	finngen_R12_P16_NEONTAL_JAUND_OTH_UNSP_CAUSES	18	59267126	0.0825879	500187	0.600896	Neonatal jaundice from other and unspecified causes || id:finngen_R12_P16_NEONTAL_JAUND_OTH_UNSP_CAUSES	Neonatal jaundice from other and unspecified causes	Neonatal jaundice from other and unspecified causes || ||	TRUE	MedicineITLab	ebi-a-GCST90027446	18	56934358	0.017523	5.5977e-06	7738	Gut bacterial pathway abundance (ANAEROFRUCAT.PWY..homolactic.fermentation)	TRUE	textfile	0.00267891	20.7797	20.6211	2	TRUE
rs9990334	A	G	A	G	0.0741908	-0.0498067	0.424436	0.348262	FALSE	FALSE	FALSE	finngen_R12_P16_NEONTAL_JAUND_OTH_UNSP_CAUSES	3	63512870	0.0714098	500187	0.485505	Neonatal jaundice from other and unspecified causes || id:finngen_R12_P16_NEONTAL_JAUND_OTH_UNSP_CAUSES	Neonatal jaundice from other and unspecified causes	Neonatal jaundice from other and unspecified causes || ||	TRUE	MedicineITLab	ebi-a-GCST90027446	3	63498546	0.0167253	9.17128e-06	7738	Gut bacterial pathway abundance (ANAEROFRUCAT.PWY..homolactic.fermentation)	TRUE	textfile	0.00268928	20.8604	19.6767	2	TRUE
rs12647170	G	A	G	A	0.188783	-0.086019	0.0765661	0.100623	FALSE	FALSE	FALSE	finngen_R12_P16_NEONTAL_JAUND_OTH_UNSP_CAUSES	4	24503147	0.113284	500187	0.447661	Neonatal jaundice from other and unspecified causes || id:finngen_R12_P16_NEONTAL_JAUND_OTH_UNSP_CAUSES	Neonatal jaundice from other and unspecified causes	Neonatal jaundice from other and unspecified causes || ||	TRUE	MedicineITLab	ebi-a-GCST90027447	4	24504770	0.0373683	4.3728e-07	7738	Gut bacterial pathway abundance (ANAGLYCOLYSIS.PWY..glycolysis.III..from.glucose.)	TRUE	textfile	0.00503962	39.184	25.5223	2	TRUE
rs12704084	G	C	G	C	-0.0736196	0.169563	0.599698	0.675854	FALSE	TRUE	FALSE	finngen_R12_P16_NEONTAL_JAUND_OTH_UNSP_CAUSES	7	149217958	0.0724234	500187	0.0192181	Neonatal jaundice from other and unspecified causes || id:finngen_R12_P16_NEONTAL_JAUND_OTH_UNSP_CAUSES	Neonatal jaundice from other and unspecified causes	Neonatal jaundice from other and unspecified causes || ||	TRUE	MedicineITLab	ebi-a-GCST90027447	7	148915050	0.0166029	9.24443e-06	7738	Gut bacterial pathway abundance (ANAGLYCOLYSIS.PWY..glycolysis.III..from.glucose.)	TRUE	textfile	0.00260218	20.183	19.6616	2	TRUE
rs2650470	G	A	G	A	0.0739823	-0.0400797	0.45345	0.472419	FALSE	FALSE	FALSE	finngen_R12_P16_NEONTAL_JAUND_OTH_UNSP_CAUSES	5	84305918	0.0688355	500187	0.560396	Neonatal jaundice from other and unspecified causes || id:finngen_R12_P16_NEONTAL_JAUND_OTH_UNSP_CAUSES	Neonatal jaundice from other and unspecified causes	Neonatal jaundice from other and unspecified causes || ||	TRUE	MedicineITLab	ebi-a-GCST90027447	5	83601736	0.0166039	8.36084e-06	7738	Gut bacterial pathway abundance (ANAGLYCOLYSIS.PWY..glycolysis.III..from.glucose.)	TRUE	textfile	0.00271297	21.0446	19.8534	2	TRUE
rs35731059	A	C	A	C	0.129356	-0.223935	0.104757	0.0818256	FALSE	FALSE	FALSE	finngen_R12_P16_NEONTAL_JAUND_OTH_UNSP_CAUSES	11	96472841	0.128668	500187	0.0817881	Neonatal jaundice from other and unspecified causes || id:finngen_R12_P16_NEONTAL_JAUND_OTH_UNSP_CAUSES	Neonatal jaundice from other and unspecified causes	Neonatal jaundice from other and unspecified causes || ||	TRUE	MedicineITLab	ebi-a-GCST90027447	11	96206005	0.0262545	8.35026e-07	7738	Gut bacterial pathway abundance (ANAGLYCOLYSIS.PWY..glycolysis.III..from.glucose.)	TRUE	textfile	0.00313854	24.3562	24.2754	2	TRUE
rs4878062	G	A	G	A	0.0760825	-0.0703458	0.402286	0.458193	FALSE	FALSE	FALSE	finngen_R12_P16_NEONTAL_JAUND_OTH_UNSP_CAUSES	9	87344749	0.0697355	500187	0.313093	Neonatal jaundice from other and unspecified causes || id:finngen_R12_P16_NEONTAL_JAUND_OTH_UNSP_CAUSES	Neonatal jaundice from other and unspecified causes	Neonatal jaundice from other and unspecified causes || ||	TRUE	MedicineITLab	ebi-a-GCST90027447	9	89959664	0.0164219	3.60421e-06	7738	Gut bacterial pathway abundance (ANAGLYCOLYSIS.PWY..glycolysis.III..from.glucose.)	TRUE	textfile	0.00278374	21.5951	21.4646	2	TRUE
rs58235446	T	C	T	C	-0.153253	0.224835	0.0638651	0.0404533	FALSE	FALSE	FALSE	finngen_R12_P16_NEONTAL_JAUND_OTH_UNSP_CAUSES	9	91088257	0.172999	500187	0.193728	Neonatal jaundice from other and unspecified causes || id:finngen_R12_P16_NEONTAL_JAUND_OTH_UNSP_CAUSES	Neonatal jaundice from other and unspecified causes	Neonatal jaundice from other and unspecified causes || ||	TRUE	MedicineITLab	ebi-a-GCST90027447	9	93850539	0.033084	3.61743e-06	7738	Gut bacterial pathway abundance (ANAGLYCOLYSIS.PWY..glycolysis.III..from.glucose.)	TRUE	textfile	0.00280834	21.7865	21.4576	2	TRUE
rs605262	A	G	A	G	-0.0757354	0.035576	0.676757	0.597364	FALSE	FALSE	FALSE	finngen_R12_P16_NEONTAL_JAUND_OTH_UNSP_CAUSES	11	87256479	0.0697114	500187	0.609819	Neonatal jaundice from other and unspecified causes || id:finngen_R12_P16_NEONTAL_JAUND_OTH_UNSP_CAUSES	Neonatal jaundice from other and unspecified causes	Neonatal jaundice from other and unspecified causes || ||	TRUE	MedicineITLab	ebi-a-GCST90027447	11	86967521	0.0170586	9.00762e-06	7738	Gut bacterial pathway abundance (ANAGLYCOLYSIS.PWY..glycolysis.III..from.glucose.)	TRUE	textfile	0.00250951	19.4624	19.7111	2	TRUE
rs62271914	A	G	A	G	-0.0740607	-0.0303201	0.42331	0.472067	FALSE	FALSE	FALSE	finngen_R12_P16_NEONTAL_JAUND_OTH_UNSP_CAUSES	3	135305046	0.0683646	500187	0.6574	Neonatal jaundice from other and unspecified causes || id:finngen_R12_P16_NEONTAL_JAUND_OTH_UNSP_CAUSES	Neonatal jaundice from other and unspecified causes	Neonatal jaundice from other and unspecified causes || ||	TRUE	MedicineITLab	ebi-a-GCST90027447	3	135023888	0.0162991	5.52357e-06	7738	Gut bacterial pathway abundance (ANAGLYCOLYSIS.PWY..glycolysis.III..from.glucose.)	TRUE	textfile	0.00267798	20.7724	20.6466	2	TRUE
rs7041639	G	A	G	A	-0.157604	0.228646	0.0875309	0.0731721	FALSE	FALSE	FALSE	finngen_R12_P16_NEONTAL_JAUND_OTH_UNSP_CAUSES	9	27341340	0.134135	500187	0.0882694	Neonatal jaundice from other and unspecified causes || id:finngen_R12_P16_NEONTAL_JAUND_OTH_UNSP_CAUSES	Neonatal jaundice from other and unspecified causes	Neonatal jaundice from other and unspecified causes || ||	TRUE	MedicineITLab	ebi-a-GCST90027447	9	27341338	0.0341699	3.98107e-06	7738	Gut bacterial pathway abundance (ANAGLYCOLYSIS.PWY..glycolysis.III..from.glucose.)	TRUE	textfile	0.00396775	30.8168	21.2739	2	TRUE
rs72666075	C	T	C	T	-0.151693	0.0289265	0.0593823	0.0538451	FALSE	FALSE	FALSE	finngen_R12_P16_NEONTAL_JAUND_OTH_UNSP_CAUSES	14	28559936	0.154498	500187	0.851481	Neonatal jaundice from other and unspecified causes || id:finngen_R12_P16_NEONTAL_JAUND_OTH_UNSP_CAUSES	Neonatal jaundice from other and unspecified causes	Neonatal jaundice from other and unspecified causes || ||	TRUE	MedicineITLab	ebi-a-GCST90027447	14	29029142	0.0337842	7.12049e-06	7738	Gut bacterial pathway abundance (ANAGLYCOLYSIS.PWY..glycolysis.III..from.glucose.)	TRUE	textfile	0.00257058	19.9373	20.1606	2	TRUE
rs78351682	G	A	G	A	0.105017	-0.00418584	0.135759	0.082353	FALSE	FALSE	FALSE	finngen_R12_P16_NEONTAL_JAUND_OTH_UNSP_CAUSES	3	24505200	0.123951	500187	0.973061	Neonatal jaundice from other and unspecified causes || id:finngen_R12_P16_NEONTAL_JAUND_OTH_UNSP_CAUSES	Neonatal jaundice from other and unspecified causes	Neonatal jaundice from other and unspecified causes || ||	TRUE	MedicineITLab	ebi-a-GCST90027447	3	24546691	0.0233773	7.04742e-06	7738	Gut bacterial pathway abundance (ANAGLYCOLYSIS.PWY..glycolysis.III..from.glucose.)	TRUE	textfile	0.00258793	20.0722	20.1804	2	TRUE
rs8101993	C	T	C	T	-0.100985	-0.0134488	0.180021	0.16781	FALSE	FALSE	FALSE	finngen_R12_P16_NEONTAL_JAUND_OTH_UNSP_CAUSES	19	30112626	0.0914554	500187	0.88309	Neonatal jaundice from other and unspecified causes || id:finngen_R12_P16_NEONTAL_JAUND_OTH_UNSP_CAUSES	Neonatal jaundice from other and unspecified causes	Neonatal jaundice from other and unspecified causes || ||	TRUE	MedicineITLab	ebi-a-GCST90027447	19	30603533	0.0223014	5.94963e-06	7738	Gut bacterial pathway abundance (ANAGLYCOLYSIS.PWY..glycolysis.III..from.glucose.)	TRUE	textfile	0.00301071	23.3612	20.5045	2	TRUE
rs62523849	C	T	C	T	0.406572	-0.204372	0.0675415	0.0677941	FALSE	FALSE	FALSE	finngen_R12_P16_NEONTAL_JAUND_OTH_UNSP_CAUSES	8	87469548	0.134218	500187	0.127839	Neonatal jaundice from other and unspecified causes || id:finngen_R12_P16_NEONTAL_JAUND_OTH_UNSP_CAUSES	Neonatal jaundice from other and unspecified causes	Neonatal jaundice from other and unspecified causes || ||	TRUE	MedicineITLab	ebi-a-GCST90027448	8	88481776	0.0900147	6.28029e-06	7738	Gut bacterial pathway abundance (ARGDEG.PWY..superpathway.of.L.arginine..putrescine..and.4.aminobutanoate.degradation)	TRUE	textfile	0.0208212	164.498	20.4008	2	TRUE
rs2504016	G	A	G	A	-0.23666	-0.125008	0.0734254	0.083412	FALSE	FALSE	FALSE	finngen_R12_P16_NEONTAL_JAUND_OTH_UNSP_CAUSES	10	32899506	0.12158	500187	0.30386	Neonatal jaundice from other and unspecified causes || id:finngen_R12_P16_NEONTAL_JAUND_OTH_UNSP_CAUSES	Neonatal jaundice from other and unspecified causes	Neonatal jaundice from other and unspecified causes || ||	TRUE	MedicineITLab	ebi-a-GCST90027449	10	33188434	0.0514871	4.29655e-06	7738	Gut bacterial pathway abundance (ARGORNPROST.PWY..arginine..ornithine.and.proline.interconversion)	TRUE	textfile	0.0076209	59.408	21.1277	2	TRUE
rs2942201	A	C	A	C	0.120592	0.00830383	0.438055	0.384384	FALSE	FALSE	FALSE	finngen_R12_P16_NEONTAL_JAUND_OTH_UNSP_CAUSES	8	23561663	0.0701693	500187	0.905798	Neonatal jaundice from other and unspecified causes || id:finngen_R12_P16_NEONTAL_JAUND_OTH_UNSP_CAUSES	Neonatal jaundice from other and unspecified causes	Neonatal jaundice from other and unspecified causes || ||	TRUE	MedicineITLab	ebi-a-GCST90027449	8	23419176	0.0258595	3.11071e-06	7738	Gut bacterial pathway abundance (ARGORNPROST.PWY..arginine..ornithine.and.proline.interconversion)	TRUE	textfile	0.00715961	55.7862	21.7469	2	TRUE
rs4878453	G	A	G	A	0.242077	0.0307337	0.0733257	0.0597256	FALSE	FALSE	FALSE	finngen_R12_P16_NEONTAL_JAUND_OTH_UNSP_CAUSES	9	27435735	0.147205	500187	0.834619	Neonatal jaundice from other and unspecified causes || id:finngen_R12_P16_NEONTAL_JAUND_OTH_UNSP_CAUSES	Neonatal jaundice from other and unspecified causes	Neonatal jaundice from other and unspecified causes || ||	TRUE	MedicineITLab	ebi-a-GCST90027449	9	27435733	0.050584	1.70443e-06	7738	Gut bacterial pathway abundance (ARGORNPROST.PWY..arginine..ornithine.and.proline.interconversion)	TRUE	textfile	0.0079638	62.1025	22.9024	2	TRUE
rs61074222	C	G	C	G	-0.210428	-0.0698834	0.0941941	0.117538	FALSE	TRUE	FALSE	finngen_R12_P16_NEONTAL_JAUND_OTH_UNSP_CAUSES	13	67569291	0.106376	500187	0.511217	Neonatal jaundice from other and unspecified causes || id:finngen_R12_P16_NEONTAL_JAUND_OTH_UNSP_CAUSES	Neonatal jaundice from other and unspecified causes	Neonatal jaundice from other and unspecified causes || ||	TRUE	MedicineITLab	ebi-a-GCST90027449	13	68143423	0.0447813	2.61439e-06	7738	Gut bacterial pathway abundance (ARGORNPROST.PWY..arginine..ornithine.and.proline.interconversion)	TRUE	textfile	0.00755607	58.8988	22.0807	2	TRUE
rs6993022	C	T	C	T	0.119426	0.175546	0.3798	0.393211	FALSE	FALSE	FALSE	finngen_R12_P16_NEONTAL_JAUND_OTH_UNSP_CAUSES	8	143965940	0.0701471	500187	0.0123305	Neonatal jaundice from other and unspecified causes || id:finngen_R12_P16_NEONTAL_JAUND_OTH_UNSP_CAUSES	Neonatal jaundice from other and unspecified causes	Neonatal jaundice from other and unspecified causes || ||	TRUE	MedicineITLab	ebi-a-GCST90027449	8	145040108	0.0261095	4.78377e-06	7738	Gut bacterial pathway abundance (ARGORNPROST.PWY..arginine..ornithine.and.proline.interconversion)	TRUE	textfile	0.00671915	52.331	20.9219	2	TRUE
rs7576386	A	G	A	G	-0.138428	0.0807767	0.7686	0.794093	FALSE	FALSE	FALSE	finngen_R12_P16_NEONTAL_JAUND_OTH_UNSP_CAUSES	2	154271862	0.0835147	500187	0.333436	Neonatal jaundice from other and unspecified causes || id:finngen_R12_P16_NEONTAL_JAUND_OTH_UNSP_CAUSES	Neonatal jaundice from other and unspecified causes	Neonatal jaundice from other and unspecified causes || ||	TRUE	MedicineITLab	ebi-a-GCST90027449	2	155128375	0.0301616	4.44232e-06	7738	Gut bacterial pathway abundance (ARGORNPROST.PWY..arginine..ornithine.and.proline.interconversion)	TRUE	textfile	0.00681619	53.0919	21.0639	2	TRUE
rs7923287	T	A	T	A	0.139505	0.146941	0.723875	0.733051	FALSE	TRUE	FALSE	finngen_R12_P16_NEONTAL_JAUND_OTH_UNSP_CAUSES	10	84081676	0.0772576	500187	0.0571768	Neonatal jaundice from other and unspecified causes || id:finngen_R12_P16_NEONTAL_JAUND_OTH_UNSP_CAUSES	Neonatal jaundice from other and unspecified causes	Neonatal jaundice from other and unspecified causes || ||	TRUE	MedicineITLab	ebi-a-GCST90027449	10	85841432	0.0290043	1.51074e-06	7738	Gut bacterial pathway abundance (ARGORNPROST.PWY..arginine..ornithine.and.proline.interconversion)	TRUE	textfile	0.00777999	60.6579	23.1342	2	TRUE
rs9344056	A	G	A	G	-0.17033	-0.125163	0.162359	0.243958	FALSE	FALSE	FALSE	finngen_R12_P16_NEONTAL_JAUND_OTH_UNSP_CAUSES	6	80857851	0.0797178	500187	0.116397	Neonatal jaundice from other and unspecified causes || id:finngen_R12_P16_NEONTAL_JAUND_OTH_UNSP_CAUSES	Neonatal jaundice from other and unspecified causes	Neonatal jaundice from other and unspecified causes || ||	TRUE	MedicineITLab	ebi-a-GCST90027449	6	81567568	0.0349944	1.13099e-06	7738	Gut bacterial pathway abundance (ARGORNPROST.PWY..arginine..ornithine.and.proline.interconversion)	TRUE	textfile	0.00789126	61.5324	23.6911	2	TRUE
rs10873850	G	A	G	A	0.0858857	0.0423194	0.2783	0.420621	FALSE	FALSE	FALSE	finngen_R12_P16_NEONTAL_JAUND_OTH_UNSP_CAUSES	1	87488859	0.0690808	500187	0.540136	Neonatal jaundice from other and unspecified causes || id:finngen_R12_P16_NEONTAL_JAUND_OTH_UNSP_CAUSES	Neonatal jaundice from other and unspecified causes	Neonatal jaundice from other and unspecified causes || ||	TRUE	MedicineITLab	ebi-a-GCST90027450	1	87954542	0.0185528	3.66978e-06	7738	Gut bacterial pathway abundance (ARO.PWY..chorismate.biosynthesis.I)	TRUE	textfile	0.00296307	22.9904	21.43	2	TRUE
rs1093520	G	T	G	T	0.153028	-0.133614	0.915857	0.895344	FALSE	FALSE	FALSE	finngen_R12_P16_NEONTAL_JAUND_OTH_UNSP_CAUSES	7	98530106	0.115067	500187	0.245569	Neonatal jaundice from other and unspecified causes || id:finngen_R12_P16_NEONTAL_JAUND_OTH_UNSP_CAUSES	Neonatal jaundice from other and unspecified causes	Neonatal jaundice from other and unspecified causes || ||	TRUE	MedicineITLab	ebi-a-GCST90027450	7	98159418	0.0333575	4.48528e-06	7738	Gut bacterial pathway abundance (ARO.PWY..chorismate.biosynthesis.I)	TRUE	textfile	0.00360925	28.0223	21.0453	2	TRUE
rs12656915	G	T	G	T	0.13461	-0.000381135	0.0791242	0.0611381	FALSE	FALSE	FALSE	finngen_R12_P16_NEONTAL_JAUND_OTH_UNSP_CAUSES	5	159896670	0.146189	500187	0.99792	Neonatal jaundice from other and unspecified causes || id:finngen_R12_P16_NEONTAL_JAUND_OTH_UNSP_CAUSES	Neonatal jaundice from other and unspecified causes	Neonatal jaundice from other and unspecified causes || ||	TRUE	MedicineITLab	ebi-a-GCST90027450	5	159323677	0.0302054	8.33221e-06	7738	Gut bacterial pathway abundance (ARO.PWY..chorismate.biosynthesis.I)	TRUE	textfile	0.00264055	20.4814	19.8603	2	TRUE
rs12707570	C	A	C	A	-0.0728993	0.0809858	0.512255	0.532391	FALSE	FALSE	FALSE	finngen_R12_P16_NEONTAL_JAUND_OTH_UNSP_CAUSES	7	83207982	0.0681914	500187	0.234982	Neonatal jaundice from other and unspecified causes || id:finngen_R12_P16_NEONTAL_JAUND_OTH_UNSP_CAUSES	Neonatal jaundice from other and unspecified causes	Neonatal jaundice from other and unspecified causes || ||	TRUE	MedicineITLab	ebi-a-GCST90027450	7	82837298	0.0162424	7.18224e-06	7738	Gut bacterial pathway abundance (ARO.PWY..chorismate.biosynthesis.I)	TRUE	textfile	0.00265556	20.5981	20.144	2	TRUE
rs136110	C	T	C	T	0.0964705	-0.0791891	0.208243	0.271824	FALSE	FALSE	FALSE	finngen_R12_P16_NEONTAL_JAUND_OTH_UNSP_CAUSES	22	46973764	0.0780251	500187	0.310145	Neonatal jaundice from other and unspecified causes || id:finngen_R12_P16_NEONTAL_JAUND_OTH_UNSP_CAUSES	Neonatal jaundice from other and unspecified causes	Neonatal jaundice from other and unspecified causes || ||	TRUE	MedicineITLab	ebi-a-GCST90027450	22	47369660	0.0202552	1.90963e-06	7738	Gut bacterial pathway abundance (ARO.PWY..chorismate.biosynthesis.I)	TRUE	textfile	0.00306889	23.814	22.6838	2	TRUE
rs3797252	C	T	C	T	-0.0794419	-0.0353125	0.307103	0.313795	FALSE	FALSE	FALSE	finngen_R12_P16_NEONTAL_JAUND_OTH_UNSP_CAUSES	5	54204784	0.0743104	500187	0.634642	Neonatal jaundice from other and unspecified causes || id:finngen_R12_P16_NEONTAL_JAUND_OTH_UNSP_CAUSES	Neonatal jaundice from other and unspecified causes	Neonatal jaundice from other and unspecified causes || ||	TRUE	MedicineITLab	ebi-a-GCST90027450	5	53500614	0.0174202	5.10705e-06	7738	Gut bacterial pathway abundance (ARO.PWY..chorismate.biosynthesis.I)	TRUE	textfile	0.00268585	20.8337	20.7966	2	TRUE
rs38127	C	T	C	T	0.0760269	-0.0616211	0.645907	0.708483	FALSE	FALSE	FALSE	finngen_R12_P16_NEONTAL_JAUND_OTH_UNSP_CAUSES	7	78640059	0.0754786	500187	0.414269	Neonatal jaundice from other and unspecified causes || id:finngen_R12_P16_NEONTAL_JAUND_OTH_UNSP_CAUSES	Neonatal jaundice from other and unspecified causes	Neonatal jaundice from other and unspecified causes || ||	TRUE	MedicineITLab	ebi-a-GCST90027450	7	78269375	0.0168296	6.25922e-06	7738	Gut bacterial pathway abundance (ARO.PWY..chorismate.biosynthesis.I)	TRUE	textfile	0.00264394	20.5078	20.4074	2	TRUE
rs61915762	A	G	A	G	0.0827921	0.00994289	0.275511	0.248794	FALSE	FALSE	FALSE	finngen_R12_P16_NEONTAL_JAUND_OTH_UNSP_CAUSES	11	130572766	0.0797835	500187	0.900822	Neonatal jaundice from other and unspecified causes || id:finngen_R12_P16_NEONTAL_JAUND_OTH_UNSP_CAUSES	Neonatal jaundice from other and unspecified causes	Neonatal jaundice from other and unspecified causes || ||	TRUE	MedicineITLab	ebi-a-GCST90027450	11	130442661	0.0180027	4.24766e-06	7738	Gut bacterial pathway abundance (ARO.PWY..chorismate.biosynthesis.I)	TRUE	textfile	0.00273639	21.2268	21.1496	2	TRUE
rs62018962	A	C	A	C	-0.148269	0.0502919	0.0988924	0.086891	FALSE	FALSE	FALSE	finngen_R12_P16_NEONTAL_JAUND_OTH_UNSP_CAUSES	15	95436288	0.120751	500187	0.67705	Neonatal jaundice from other and unspecified causes || id:finngen_R12_P16_NEONTAL_JAUND_OTH_UNSP_CAUSES	Neonatal jaundice from other and unspecified causes	Neonatal jaundice from other and unspecified causes || ||	TRUE	MedicineITLab	ebi-a-GCST90027450	15	95979517	0.0312705	2.12158e-06	7738	Gut bacterial pathway abundance (ARO.PWY..chorismate.biosynthesis.I)	TRUE	textfile	0.00391805	30.4293	22.4818	2	TRUE
rs6782393	C	A	C	A	-0.151342	-0.161899	0.0605063	0.0936062	FALSE	FALSE	FALSE	finngen_R12_P16_NEONTAL_JAUND_OTH_UNSP_CAUSES	3	59927207	0.122032	500187	0.184611	Neonatal jaundice from other and unspecified causes || id:finngen_R12_P16_NEONTAL_JAUND_OTH_UNSP_CAUSES	Neonatal jaundice from other and unspecified causes	Neonatal jaundice from other and unspecified causes || ||	TRUE	MedicineITLab	ebi-a-GCST90027450	3	59912933	0.033707	7.12459e-06	7738	Gut bacterial pathway abundance (ARO.PWY..chorismate.biosynthesis.I)	TRUE	textfile	0.00260401	20.1973	20.1595	2	TRUE
rs73200771	A	G	A	G	-0.163263	0.182504	0.0520806	0.040373	FALSE	FALSE	FALSE	finngen_R12_P16_NEONTAL_JAUND_OTH_UNSP_CAUSES	12	87893163	0.173626	500187	0.293199	Neonatal jaundice from other and unspecified causes || id:finngen_R12_P16_NEONTAL_JAUND_OTH_UNSP_CAUSES	Neonatal jaundice from other and unspecified causes	Neonatal jaundice from other and unspecified causes || ||	TRUE	MedicineITLab	ebi-a-GCST90027450	12	88286940	0.0358564	5.28251e-06	7738	Gut bacterial pathway abundance (ARO.PWY..chorismate.biosynthesis.I)	TRUE	textfile	0.0026318	20.4133	20.732	2	TRUE
rs8052034	A	G	A	G	0.0740262	0.00990582	0.559625	0.624993	FALSE	FALSE	FALSE	finngen_R12_P16_NEONTAL_JAUND_OTH_UNSP_CAUSES	16	51459537	0.0711279	500187	0.889239	Neonatal jaundice from other and unspecified causes || id:finngen_R12_P16_NEONTAL_JAUND_OTH_UNSP_CAUSES	Neonatal jaundice from other and unspecified causes	Neonatal jaundice from other and unspecified causes || ||	TRUE	MedicineITLab	ebi-a-GCST90027450	16	51493448	0.0163168	5.7115e-06	7738	Gut bacterial pathway abundance (ARO.PWY..chorismate.biosynthesis.I)	TRUE	textfile	0.00270098	20.9513	20.5826	2	TRUE
rs9974959	G	A	G	A	0.0758587	0.0687457	0.626736	0.566979	FALSE	FALSE	FALSE	finngen_R12_P16_NEONTAL_JAUND_OTH_UNSP_CAUSES	21	18167516	0.06914	500187	0.320078	Neonatal jaundice from other and unspecified causes || id:finngen_R12_P16_NEONTAL_JAUND_OTH_UNSP_CAUSES	Neonatal jaundice from other and unspecified causes	Neonatal jaundice from other and unspecified causes || ||	TRUE	MedicineITLab	ebi-a-GCST90027450	21	19539833	0.0168922	7.09708e-06	7738	Gut bacterial pathway abundance (ARO.PWY..chorismate.biosynthesis.I)	TRUE	textfile	0.00269241	20.8847	20.1669	2	TRUE
rs10267604	C	G	C	G	-0.0764351	-0.0567007	0.653998	0.616066	FALSE	TRUE	FALSE	finngen_R12_P16_NEONTAL_JAUND_OTH_UNSP_CAUSES	7	122333549	0.0702593	500187	0.419655	Neonatal jaundice from other and unspecified causes || id:finngen_R12_P16_NEONTAL_JAUND_OTH_UNSP_CAUSES	Neonatal jaundice from other and unspecified causes	Neonatal jaundice from other and unspecified causes || ||	TRUE	MedicineITLab	ebi-a-GCST90027451	7	121973603	0.0169762	6.71599e-06	7738	Gut bacterial pathway abundance (ASPASN.PWY..superpathway.of.L.aspartate.and.L.asparagine.biosynthesis)	TRUE	textfile	0.00264406	20.5086	20.2724	2	TRUE
rs113902391	A	G	A	G	0.0922389	0.0914086	0.217886	0.192772	FALSE	FALSE	FALSE	finngen_R12_P16_NEONTAL_JAUND_OTH_UNSP_CAUSES	5	86850545	0.0866145	500187	0.291265	Neonatal jaundice from other and unspecified causes || id:finngen_R12_P16_NEONTAL_JAUND_OTH_UNSP_CAUSES	Neonatal jaundice from other and unspecified causes	Neonatal jaundice from other and unspecified causes || ||	TRUE	MedicineITLab	ebi-a-GCST90027451	5	86146362	0.01946	2.13801e-06	7738	Gut bacterial pathway abundance (ASPASN.PWY..superpathway.of.L.aspartate.and.L.asparagine.biosynthesis)	TRUE	textfile	0.00289973	22.4976	22.4669	2	TRUE
rs12490065	A	G	A	G	0.0959472	0.04834	0.22917	0.204987	FALSE	FALSE	FALSE	finngen_R12_P16_NEONTAL_JAUND_OTH_UNSP_CAUSES	3	10585877	0.0849258	500187	0.569218	Neonatal jaundice from other and unspecified causes || id:finngen_R12_P16_NEONTAL_JAUND_OTH_UNSP_CAUSES	Neonatal jaundice from other and unspecified causes	Neonatal jaundice from other and unspecified causes || ||	TRUE	MedicineITLab	ebi-a-GCST90027451	3	10627561	0.0208734	4.29388e-06	7738	Gut bacterial pathway abundance (ASPASN.PWY..superpathway.of.L.aspartate.and.L.asparagine.biosynthesis)	TRUE	textfile	0.00325245	25.2431	21.129	2	TRUE
rs149811032	A	G	A	G	-0.142534	-0.0587593	0.0677355	0.0686125	FALSE	FALSE	FALSE	finngen_R12_P16_NEONTAL_JAUND_OTH_UNSP_CAUSES	20	49533859	0.139856	500187	0.67438	Neonatal jaundice from other and unspecified causes || id:finngen_R12_P16_NEONTAL_JAUND_OTH_UNSP_CAUSES	Neonatal jaundice from other and unspecified causes	Neonatal jaundice from other and unspecified causes || ||	TRUE	MedicineITLab	ebi-a-GCST90027451	20	48150396	0.0320579	8.74279e-06	7738	Gut bacterial pathway abundance (ASPASN.PWY..superpathway.of.L.aspartate.and.L.asparagine.biosynthesis)	TRUE	textfile	0.0025658	19.9001	19.7682	2	TRUE
rs2846765	T	C	T	C	0.0802031	-0.122663	0.515201	0.57049	FALSE	FALSE	FALSE	finngen_R12_P16_NEONTAL_JAUND_OTH_UNSP_CAUSES	18	865458	0.069419	500187	0.0772289	Neonatal jaundice from other and unspecified causes || id:finngen_R12_P16_NEONTAL_JAUND_OTH_UNSP_CAUSES	Neonatal jaundice from other and unspecified causes	Neonatal jaundice from other and unspecified causes || ||	TRUE	MedicineITLab	ebi-a-GCST90027451	18	865459	0.0173136	3.6151e-06	7738	Gut bacterial pathway abundance (ASPASN.PWY..superpathway.of.L.aspartate.and.L.asparagine.biosynthesis)	TRUE	textfile	0.0032133	24.9382	21.4589	2	TRUE
rs7707269	C	T	C	T	-0.0744962	0.052389	0.366956	0.313008	FALSE	FALSE	FALSE	finngen_R12_P16_NEONTAL_JAUND_OTH_UNSP_CAUSES	5	96592332	0.0728308	500187	0.47194	Neonatal jaundice from other and unspecified causes || id:finngen_R12_P16_NEONTAL_JAUND_OTH_UNSP_CAUSES	Neonatal jaundice from other and unspecified causes	Neonatal jaundice from other and unspecified causes || ||	TRUE	MedicineITLab	ebi-a-GCST90027451	5	95928036	0.0165717	6.944e-06	7738	Gut bacterial pathway abundance (ASPASN.PWY..superpathway.of.L.aspartate.and.L.asparagine.biosynthesis)	TRUE	textfile	0.00257838	19.9979	20.2085	2	TRUE
rs77906768	G	A	G	A	0.133484	-0.00847196	0.0861075	0.0790447	FALSE	FALSE	FALSE	finngen_R12_P16_NEONTAL_JAUND_OTH_UNSP_CAUSES	9	74099026	0.127272	500187	0.946927	Neonatal jaundice from other and unspecified causes || id:finngen_R12_P16_NEONTAL_JAUND_OTH_UNSP_CAUSES	Neonatal jaundice from other and unspecified causes	Neonatal jaundice from other and unspecified causes || ||	TRUE	MedicineITLab	ebi-a-GCST90027451	9	76713942	0.0293512	5.42026e-06	7738	Gut bacterial pathway abundance (ASPASN.PWY..superpathway.of.L.aspartate.and.L.asparagine.biosynthesis)	TRUE	textfile	0.0028043	21.7551	20.6827	2	TRUE
rs9545502	T	C	T	C	0.102021	-0.0994324	0.197933	0.251404	FALSE	FALSE	FALSE	finngen_R12_P16_NEONTAL_JAUND_OTH_UNSP_CAUSES	13	80593846	0.0795497	500187	0.211322	Neonatal jaundice from other and unspecified causes || id:finngen_R12_P16_NEONTAL_JAUND_OTH_UNSP_CAUSES	Neonatal jaundice from other and unspecified causes	Neonatal jaundice from other and unspecified causes || ||	TRUE	MedicineITLab	ebi-a-GCST90027451	13	81167981	0.0204183	5.83674e-07	7738	Gut bacterial pathway abundance (ASPASN.PWY..superpathway.of.L.aspartate.and.L.asparagine.biosynthesis)	TRUE	textfile	0.00330475	25.6503	24.9655	2	TRUE
rs1325380	C	T	C	T	0.162314	-0.03159	0.242391	0.214831	FALSE	FALSE	FALSE	finngen_R12_P16_NEONTAL_JAUND_OTH_UNSP_CAUSES	13	108101205	0.0830415	500187	0.703639	Neonatal jaundice from other and unspecified causes || id:finngen_R12_P16_NEONTAL_JAUND_OTH_UNSP_CAUSES	Neonatal jaundice from other and unspecified causes	Neonatal jaundice from other and unspecified causes || ||	TRUE	MedicineITLab	ebi-a-GCST90027452	13	108753553	0.0352487	4.12791e-06	7738	Gut bacterial pathway abundance (AST.PWY..L.arginine.degradation.II..AST.pathway.)	TRUE	textfile	0.00967617	75.5863	21.2044	2	TRUE
rs538952	A	C	A	C	0.274151	0.128717	0.0624269	0.0559653	FALSE	FALSE	FALSE	finngen_R12_P16_NEONTAL_JAUND_OTH_UNSP_CAUSES	6	145243959	0.156456	500187	0.410676	Neonatal jaundice from other and unspecified causes || id:finngen_R12_P16_NEONTAL_JAUND_OTH_UNSP_CAUSES	Neonatal jaundice from other and unspecified causes	Neonatal jaundice from other and unspecified causes || ||	TRUE	MedicineITLab	ebi-a-GCST90027452	6	145565095	0.060697	6.28073e-06	7738	Gut bacterial pathway abundance (AST.PWY..L.arginine.degradation.II..AST.pathway.)	TRUE	textfile	0.00879805	68.6659	20.4007	2	TRUE
rs7068964	G	A	G	A	-0.130976	-0.0923662	0.453157	0.453921	FALSE	FALSE	FALSE	finngen_R12_P16_NEONTAL_JAUND_OTH_UNSP_CAUSES	10	14233727	0.0684545	500187	0.177238	Neonatal jaundice from other and unspecified causes || id:finngen_R12_P16_NEONTAL_JAUND_OTH_UNSP_CAUSES	Neonatal jaundice from other and unspecified causes	Neonatal jaundice from other and unspecified causes || ||	TRUE	MedicineITLab	ebi-a-GCST90027452	10	14275726	0.0293547	8.12625e-06	7738	Gut bacterial pathway abundance (AST.PWY..L.arginine.degradation.II..AST.pathway.)	TRUE	textfile	0.00850207	66.336	19.908	2	TRUE
rs7209568	G	A	G	A	0.172899	0.0525962	0.187878	0.21151	FALSE	FALSE	FALSE	finngen_R12_P16_NEONTAL_JAUND_OTH_UNSP_CAUSES	17	1218296	0.0838933	500187	0.530697	Neonatal jaundice from other and unspecified causes || id:finngen_R12_P16_NEONTAL_JAUND_OTH_UNSP_CAUSES	Neonatal jaundice from other and unspecified causes	Neonatal jaundice from other and unspecified causes || ||	TRUE	MedicineITLab	ebi-a-GCST90027452	17	1121590	0.0374386	3.87079e-06	7738	Gut bacterial pathway abundance (AST.PWY..L.arginine.degradation.II..AST.pathway.)	TRUE	textfile	0.00912246	71.2211	21.3278	2	TRUE
rs72830406	G	C	G	C	-0.233287	-0.0201788	0.10827	0.107591	FALSE	TRUE	FALSE	finngen_R12_P16_NEONTAL_JAUND_OTH_UNSP_CAUSES	10	110159462	0.112876	500187	0.858119	Neonatal jaundice from other and unspecified causes || id:finngen_R12_P16_NEONTAL_JAUND_OTH_UNSP_CAUSES	Neonatal jaundice from other and unspecified causes	Neonatal jaundice from other and unspecified causes || ||	TRUE	MedicineITLab	ebi-a-GCST90027452	10	111919220	0.0473559	8.38205e-07	7738	Gut bacterial pathway abundance (AST.PWY..L.arginine.degradation.II..AST.pathway.)	TRUE	textfile	0.0105088	82.1594	24.2679	2	TRUE
rs72924202	T	C	T	C	-0.167725	-0.133932	0.206071	0.206164	FALSE	FALSE	FALSE	finngen_R12_P16_NEONTAL_JAUND_OTH_UNSP_CAUSES	11	64365756	0.0854095	500187	0.116855	Neonatal jaundice from other and unspecified causes || id:finngen_R12_P16_NEONTAL_JAUND_OTH_UNSP_CAUSES	Neonatal jaundice from other and unspecified causes	Neonatal jaundice from other and unspecified causes || ||	TRUE	MedicineITLab	ebi-a-GCST90027452	11	64133228	0.0361181	3.4209e-06	7738	Gut bacterial pathway abundance (AST.PWY..L.arginine.degradation.II..AST.pathway.)	TRUE	textfile	0.00920501	71.8715	21.5648	2	TRUE
rs10238229	T	C	T	C	0.0962573	0.0326257	0.794063	0.729984	FALSE	FALSE	FALSE	finngen_R12_P16_NEONTAL_JAUND_OTH_UNSP_CAUSES	7	97604118	0.0783542	500187	0.677127	Neonatal jaundice from other and unspecified causes || id:finngen_R12_P16_NEONTAL_JAUND_OTH_UNSP_CAUSES	Neonatal jaundice from other and unspecified causes	Neonatal jaundice from other and unspecified causes || ||	TRUE	MedicineITLab	ebi-a-GCST90027453	7	97233430	0.0216067	8.39054e-06	7738	Gut bacterial pathway abundance (BRANCHED.CHAIN.AA.SYN.PWY..superpathway.of.branched.amino.acid.biosynthesis)	TRUE	textfile	0.00303031	23.5137	19.8468	2	TRUE
rs1034938	G	A	G	A	-0.0883204	-0.128397	0.218123	0.210664	FALSE	FALSE	FALSE	finngen_R12_P16_NEONTAL_JAUND_OTH_UNSP_CAUSES	10	115729688	0.0845182	500187	0.128722	Neonatal jaundice from other and unspecified causes || id:finngen_R12_P16_NEONTAL_JAUND_OTH_UNSP_CAUSES	Neonatal jaundice from other and unspecified causes	Neonatal jaundice from other and unspecified causes || ||	TRUE	MedicineITLab	ebi-a-GCST90027453	10	117489198	0.0198362	8.48809e-06	7738	Gut bacterial pathway abundance (BRANCHED.CHAIN.AA.SYN.PWY..superpathway.of.branched.amino.acid.biosynthesis)	TRUE	textfile	0.00266068	20.6379	19.8246	2	TRUE
rs11025798	A	G	A	G	0.0813802	0.103696	0.436503	0.459416	FALSE	FALSE	FALSE	finngen_R12_P16_NEONTAL_JAUND_OTH_UNSP_CAUSES	11	20884396	0.0693347	500187	0.13476	Neonatal jaundice from other and unspecified causes || id:finngen_R12_P16_NEONTAL_JAUND_OTH_UNSP_CAUSES	Neonatal jaundice from other and unspecified causes	Neonatal jaundice from other and unspecified causes || ||	TRUE	MedicineITLab	ebi-a-GCST90027453	11	20905942	0.0180881	6.82433e-06	7738	Gut bacterial pathway abundance (BRANCHED.CHAIN.AA.SYN.PWY..superpathway.of.branched.amino.acid.biosynthesis)	TRUE	textfile	0.00325796	25.286	20.2419	2	TRUE
rs146068392	G	C	G	C	-0.176286	-0.196445	0.050432	0.0857732	FALSE	TRUE	FALSE	finngen_R12_P16_NEONTAL_JAUND_OTH_UNSP_CAUSES	2	39886837	0.1256	500187	0.117805	Neonatal jaundice from other and unspecified causes || id:finngen_R12_P16_NEONTAL_JAUND_OTH_UNSP_CAUSES	Neonatal jaundice from other and unspecified causes	Neonatal jaundice from other and unspecified causes || ||	TRUE	MedicineITLab	ebi-a-GCST90027453	2	40113977	0.0387331	5.33126e-06	7738	Gut bacterial pathway abundance (BRANCHED.CHAIN.AA.SYN.PWY..superpathway.of.branched.amino.acid.biosynthesis)	TRUE	textfile	0.00297645	23.0945	20.7143	2	TRUE
rs1484839	A	G	A	G	-0.108324	0.168673	0.159734	0.198257	FALSE	FALSE	FALSE	finngen_R12_P16_NEONTAL_JAUND_OTH_UNSP_CAUSES	1	30542027	0.0859981	500187	0.0498368	Neonatal jaundice from other and unspecified causes || id:finngen_R12_P16_NEONTAL_JAUND_OTH_UNSP_CAUSES	Neonatal jaundice from other and unspecified causes	Neonatal jaundice from other and unspecified causes || ||	TRUE	MedicineITLab	ebi-a-GCST90027453	1	31014874	0.0239553	6.12759e-06	7738	Gut bacterial pathway abundance (BRANCHED.CHAIN.AA.SYN.PWY..superpathway.of.branched.amino.acid.biosynthesis)	TRUE	textfile	0.00314988	24.4444	20.4478	2	TRUE
rs2007634	A	G	A	G	0.0725248	-0.00878662	0.571356	0.704985	FALSE	FALSE	FALSE	finngen_R12_P16_NEONTAL_JAUND_OTH_UNSP_CAUSES	3	139959294	0.074355	500187	0.905932	Neonatal jaundice from other and unspecified causes || id:finngen_R12_P16_NEONTAL_JAUND_OTH_UNSP_CAUSES	Neonatal jaundice from other and unspecified causes	Neonatal jaundice from other and unspecified causes || ||	TRUE	MedicineITLab	ebi-a-GCST90027453	3	139678136	0.0163421	9.08343e-06	7738	Gut bacterial pathway abundance (BRANCHED.CHAIN.AA.SYN.PWY..superpathway.of.branched.amino.acid.biosynthesis)	TRUE	textfile	0.00257636	19.9822	19.6951	2	TRUE
rs2107539	T	C	T	C	-0.0987344	0.0829569	0.243451	0.253347	FALSE	FALSE	FALSE	finngen_R12_P16_NEONTAL_JAUND_OTH_UNSP_CAUSES	17	35995574	0.0784236	500187	0.290144	Neonatal jaundice from other and unspecified causes || id:finngen_R12_P16_NEONTAL_JAUND_OTH_UNSP_CAUSES	Neonatal jaundice from other and unspecified causes	Neonatal jaundice from other and unspecified causes || ||	TRUE	MedicineITLab	ebi-a-GCST90027453	17	34322610	0.0219817	7.06708e-06	7738	Gut bacterial pathway abundance (BRANCHED.CHAIN.AA.SYN.PWY..superpathway.of.branched.amino.acid.biosynthesis)	TRUE	textfile	0.003591	27.8801	20.175	2	TRUE
rs28733370	G	C	G	C	0.0950438	0.0208346	0.192839	0.227034	FALSE	TRUE	FALSE	finngen_R12_P16_NEONTAL_JAUND_OTH_UNSP_CAUSES	15	58779385	0.0819957	500187	0.799423	Neonatal jaundice from other and unspecified causes || id:finngen_R12_P16_NEONTAL_JAUND_OTH_UNSP_CAUSES	Neonatal jaundice from other and unspecified causes	Neonatal jaundice from other and unspecified causes || ||	TRUE	MedicineITLab	ebi-a-GCST90027453	15	59071584	0.020597	3.9413e-06	7738	Gut bacterial pathway abundance (BRANCHED.CHAIN.AA.SYN.PWY..superpathway.of.branched.amino.acid.biosynthesis)	TRUE	textfile	0.00281211	21.8158	21.2931	2	TRUE
rs552787	A	C	A	C	-0.0880492	0.0747958	0.643558	0.725562	FALSE	FALSE	FALSE	finngen_R12_P16_NEONTAL_JAUND_OTH_UNSP_CAUSES	11	116659656	0.0771497	500187	0.332301	Neonatal jaundice from other and unspecified causes || id:finngen_R12_P16_NEONTAL_JAUND_OTH_UNSP_CAUSES	Neonatal jaundice from other and unspecified causes	Neonatal jaundice from other and unspecified causes || ||	TRUE	MedicineITLab	ebi-a-GCST90027453	11	116530373	0.0171235	2.71819e-07	7738	Gut bacterial pathway abundance (BRANCHED.CHAIN.AA.SYN.PWY..superpathway.of.branched.amino.acid.biosynthesis)	TRUE	textfile	0.00355678	27.6135	26.4403	2	TRUE
rs62228654	C	G	C	G	-0.156769	-0.0871648	0.0668159	0.0977353	FALSE	TRUE	FALSE	finngen_R12_P16_NEONTAL_JAUND_OTH_UNSP_CAUSES	22	44405346	0.118307	500187	0.461264	Neonatal jaundice from other and unspecified causes || id:finngen_R12_P16_NEONTAL_JAUND_OTH_UNSP_CAUSES	Neonatal jaundice from other and unspecified causes	Neonatal jaundice from other and unspecified causes || ||	TRUE	MedicineITLab	ebi-a-GCST90027453	22	44801226	0.0341127	4.3145e-06	7738	Gut bacterial pathway abundance (BRANCHED.CHAIN.AA.SYN.PWY..superpathway.of.branched.amino.acid.biosynthesis)	TRUE	textfile	0.00306477	23.7819	21.1197	2	TRUE
rs62350672	T	C	T	C	-0.113597	-0.124096	0.173836	0.114437	FALSE	FALSE	FALSE	finngen_R12_P16_NEONTAL_JAUND_OTH_UNSP_CAUSES	5	31751155	0.10706	500187	0.246407	Neonatal jaundice from other and unspecified causes || id:finngen_R12_P16_NEONTAL_JAUND_OTH_UNSP_CAUSES	Neonatal jaundice from other and unspecified causes	Neonatal jaundice from other and unspecified causes || ||	TRUE	MedicineITLab	ebi-a-GCST90027453	5	31751262	0.0253587	7.47756e-06	7738	Gut bacterial pathway abundance (BRANCHED.CHAIN.AA.SYN.PWY..superpathway.of.branched.amino.acid.biosynthesis)	TRUE	textfile	0.00370655	28.7805	20.0669	2	TRUE
rs7023657	A	G	A	G	-0.0812649	-0.0614411	0.261857	0.311652	FALSE	FALSE	FALSE	finngen_R12_P16_NEONTAL_JAUND_OTH_UNSP_CAUSES	9	8068400	0.0744429	500187	0.409176	Neonatal jaundice from other and unspecified causes || id:finngen_R12_P16_NEONTAL_JAUND_OTH_UNSP_CAUSES	Neonatal jaundice from other and unspecified causes	Neonatal jaundice from other and unspecified causes || ||	TRUE	MedicineITLab	ebi-a-GCST90027453	9	8068400	0.0183784	9.78994e-06	7738	Gut bacterial pathway abundance (BRANCHED.CHAIN.AA.SYN.PWY..superpathway.of.branched.amino.acid.biosynthesis)	TRUE	textfile	0.00255294	19.8001	19.552	2	TRUE
rs943781	T	C	T	C	0.083589	-0.0696332	0.449683	0.441927	FALSE	FALSE	FALSE	finngen_R12_P16_NEONTAL_JAUND_OTH_UNSP_CAUSES	13	26993959	0.0689192	500187	0.312322	Neonatal jaundice from other and unspecified causes || id:finngen_R12_P16_NEONTAL_JAUND_OTH_UNSP_CAUSES	Neonatal jaundice from other and unspecified causes	Neonatal jaundice from other and unspecified causes || ||	TRUE	MedicineITLab	ebi-a-GCST90027453	13	27568096	0.0169924	8.6894e-07	7738	Gut bacterial pathway abundance (BRANCHED.CHAIN.AA.SYN.PWY..superpathway.of.branched.amino.acid.biosynthesis)	TRUE	textfile	0.00345818	26.8453	24.1985	2	TRUE
rs981881	G	T	G	T	-0.07446	-0.177481	0.371793	0.345109	FALSE	FALSE	FALSE	finngen_R12_P16_NEONTAL_JAUND_OTH_UNSP_CAUSES	16	9783822	0.0719949	500187	0.013694	Neonatal jaundice from other and unspecified causes || id:finngen_R12_P16_NEONTAL_JAUND_OTH_UNSP_CAUSES	Neonatal jaundice from other and unspecified causes	Neonatal jaundice from other and unspecified causes || ||	TRUE	MedicineITLab	ebi-a-GCST90027453	16	9877679	0.016842	9.82087e-06	7738	Gut bacterial pathway abundance (BRANCHED.CHAIN.AA.SYN.PWY..superpathway.of.branched.amino.acid.biosynthesis)	TRUE	textfile	0.00258988	20.0874	19.546	2	TRUE
rs10831658	A	G	A	G	-0.0951081	-0.205424	0.207259	0.253074	FALSE	FALSE	FALSE	finngen_R12_P16_NEONTAL_JAUND_OTH_UNSP_CAUSES	11	2258142	0.0797697	500187	0.010018	Neonatal jaundice from other and unspecified causes || id:finngen_R12_P16_NEONTAL_JAUND_OTH_UNSP_CAUSES	Neonatal jaundice from other and unspecified causes	Neonatal jaundice from other and unspecified causes || ||	TRUE	MedicineITLab	ebi-a-GCST90027454	11	2279372	0.0199996	1.97952e-06	7738	Gut bacterial pathway abundance (COA.PWY..coenzyme.A.biosynthesis.I)	TRUE	textfile	0.00297242	23.0632	22.6148	2	TRUE
rs117300263	A	G	A	G	-0.169358	0.222142	0.0564102	0.0439394	FALSE	FALSE	FALSE	finngen_R12_P16_NEONTAL_JAUND_OTH_UNSP_CAUSES	9	71854951	0.169466	500187	0.189913	Neonatal jaundice from other and unspecified causes || id:finngen_R12_P16_NEONTAL_JAUND_OTH_UNSP_CAUSES	Neonatal jaundice from other and unspecified causes	Neonatal jaundice from other and unspecified causes || ||	TRUE	MedicineITLab	ebi-a-GCST90027454	9	74469867	0.0374003	5.94771e-06	7738	Gut bacterial pathway abundance (COA.PWY..coenzyme.A.biosynthesis.I)	TRUE	textfile	0.00305339	23.6934	20.5051	2	TRUE
rs12495388	G	A	G	A	-0.121458	-0.238027	0.097635	0.0704048	FALSE	FALSE	FALSE	finngen_R12_P16_NEONTAL_JAUND_OTH_UNSP_CAUSES	3	84877321	0.132208	500187	0.0717993	Neonatal jaundice from other and unspecified causes || id:finngen_R12_P16_NEONTAL_JAUND_OTH_UNSP_CAUSES	Neonatal jaundice from other and unspecified causes	Neonatal jaundice from other and unspecified causes || ||	TRUE	MedicineITLab	ebi-a-GCST90027454	3	84926472	0.0269091	6.3725e-06	7738	Gut bacterial pathway abundance (COA.PWY..coenzyme.A.biosynthesis.I)	TRUE	textfile	0.00259938	20.1612	20.3729	2	TRUE
rs1941024	A	G	A	G	-0.0737051	-0.1252	0.597554	0.590463	FALSE	FALSE	FALSE	finngen_R12_P16_NEONTAL_JAUND_OTH_UNSP_CAUSES	11	60508467	0.0706407	500187	0.0763361	Neonatal jaundice from other and unspecified causes || id:finngen_R12_P16_NEONTAL_JAUND_OTH_UNSP_CAUSES	Neonatal jaundice from other and unspecified causes	Neonatal jaundice from other and unspecified causes || ||	TRUE	MedicineITLab	ebi-a-GCST90027454	11	60275940	0.0166612	9.69951e-06	7738	Gut bacterial pathway abundance (COA.PWY..coenzyme.A.biosynthesis.I)	TRUE	textfile	0.00261282	20.2657	19.5696	2	TRUE
rs2509667	A	C	A	C	-0.116273	-0.0626095	0.120838	0.131617	FALSE	FALSE	FALSE	finngen_R12_P16_NEONTAL_JAUND_OTH_UNSP_CAUSES	11	119490512	0.100541	500187	0.533464	Neonatal jaundice from other and unspecified causes || id:finngen_R12_P16_NEONTAL_JAUND_OTH_UNSP_CAUSES	Neonatal jaundice from other and unspecified causes	Neonatal jaundice from other and unspecified causes || ||	TRUE	MedicineITLab	ebi-a-GCST90027454	11	119361224	0.0253157	4.37119e-06	7738	Gut bacterial pathway abundance (COA.PWY..coenzyme.A.biosynthesis.I)	TRUE	textfile	0.0028725	22.2857	21.0949	2	TRUE
rs286908	A	G	A	G	-0.0787738	0.0307914	0.293164	0.308589	FALSE	FALSE	FALSE	finngen_R12_P16_NEONTAL_JAUND_OTH_UNSP_CAUSES	11	34637310	0.0745159	500187	0.679446	Neonatal jaundice from other and unspecified causes || id:finngen_R12_P16_NEONTAL_JAUND_OTH_UNSP_CAUSES	Neonatal jaundice from other and unspecified causes	Neonatal jaundice from other and unspecified causes || ||	TRUE	MedicineITLab	ebi-a-GCST90027454	11	34658857	0.0174903	6.67283e-06	7738	Gut bacterial pathway abundance (COA.PWY..coenzyme.A.biosynthesis.I)	TRUE	textfile	0.00257172	19.9461	20.2847	2	TRUE
rs7251031	G	T	G	T	-0.0801886	0.0750812	0.308219	0.268954	FALSE	FALSE	FALSE	finngen_R12_P16_NEONTAL_JAUND_OTH_UNSP_CAUSES	19	11156017	0.0776628	500187	0.333664	Neonatal jaundice from other and unspecified causes || id:finngen_R12_P16_NEONTAL_JAUND_OTH_UNSP_CAUSES	Neonatal jaundice from other and unspecified causes	Neonatal jaundice from other and unspecified causes || ||	TRUE	MedicineITLab	ebi-a-GCST90027454	19	11266693	0.0173897	4.00203e-06	7738	Gut bacterial pathway abundance (COA.PWY..coenzyme.A.biosynthesis.I)	TRUE	textfile	0.0027421	21.2712	21.2638	2	TRUE
rs8067677	A	G	A	G	0.0858815	0.0170852	0.299483	0.28067	FALSE	FALSE	FALSE	finngen_R12_P16_NEONTAL_JAUND_OTH_UNSP_CAUSES	17	9460546	0.0769143	500187	0.82421	Neonatal jaundice from other and unspecified causes || id:finngen_R12_P16_NEONTAL_JAUND_OTH_UNSP_CAUSES	Neonatal jaundice from other and unspecified causes	Neonatal jaundice from other and unspecified causes || ||	TRUE	MedicineITLab	ebi-a-GCST90027454	17	9363863	0.0182785	2.6209e-06	7738	Gut bacterial pathway abundance (COA.PWY..coenzyme.A.biosynthesis.I)	TRUE	textfile	0.00309471	24.015	22.0759	2	TRUE
rs9599845	C	T	C	T	0.0961761	0.0894652	0.237425	0.19705	FALSE	FALSE	FALSE	finngen_R12_P16_NEONTAL_JAUND_OTH_UNSP_CAUSES	13	71403998	0.0840159	500187	0.286939	Neonatal jaundice from other and unspecified causes || id:finngen_R12_P16_NEONTAL_JAUND_OTH_UNSP_CAUSES	Neonatal jaundice from other and unspecified causes	Neonatal jaundice from other and unspecified causes || ||	TRUE	MedicineITLab	ebi-a-GCST90027454	13	71978130	0.0202786	2.10839e-06	7738	Gut bacterial pathway abundance (COA.PWY..coenzyme.A.biosynthesis.I)	TRUE	textfile	0.00334945	25.9984	22.4936	2	TRUE
rs10006164	A	G	A	G	-0.0869582	0.0126885	0.344145	0.382279	FALSE	FALSE	FALSE	finngen_R12_P16_NEONTAL_JAUND_OTH_UNSP_CAUSES	4	1027810	0.0708142	500187	0.857796	Neonatal jaundice from other and unspecified causes || id:finngen_R12_P16_NEONTAL_JAUND_OTH_UNSP_CAUSES	Neonatal jaundice from other and unspecified causes	Neonatal jaundice from other and unspecified causes || ||	TRUE	MedicineITLab	ebi-a-GCST90027455	4	1021598	0.0177564	9.71673e-07	7738	Gut bacterial pathway abundance (COBALSYN.PWY..adenosylcobalamin.salvage.from.cobinamide.I)	TRUE	textfile	0.0034135	26.4973	23.9834	2	TRUE
rs11171846	T	C	T	C	-0.140647	0.0782659	0.0821696	0.0659162	FALSE	FALSE	FALSE	finngen_R12_P16_NEONTAL_JAUND_OTH_UNSP_CAUSES	12	56434272	0.135309	500187	0.562977	Neonatal jaundice from other and unspecified causes || id:finngen_R12_P16_NEONTAL_JAUND_OTH_UNSP_CAUSES	Neonatal jaundice from other and unspecified causes	Neonatal jaundice from other and unspecified causes || ||	TRUE	MedicineITLab	ebi-a-GCST90027455	12	56828056	0.0292656	1.54074e-06	7738	Gut bacterial pathway abundance (COBALSYN.PWY..adenosylcobalamin.salvage.from.cobinamide.I)	TRUE	textfile	0.00298376	23.1515	23.0965	2	TRUE
rs12772838	T	C	T	C	0.168169	-0.115201	0.0554534	0.0422489	FALSE	FALSE	FALSE	finngen_R12_P16_NEONTAL_JAUND_OTH_UNSP_CAUSES	10	125147706	0.166184	500187	0.488176	Neonatal jaundice from other and unspecified causes || id:finngen_R12_P16_NEONTAL_JAUND_OTH_UNSP_CAUSES	Neonatal jaundice from other and unspecified causes	Neonatal jaundice from other and unspecified causes || ||	TRUE	MedicineITLab	ebi-a-GCST90027455	10	126836275	0.0366832	4.55365e-06	7738	Gut bacterial pathway abundance (COBALSYN.PWY..adenosylcobalamin.salvage.from.cobinamide.I)	TRUE	textfile	0.0029626	22.9868	21.0164	2	TRUE
rs1451459	A	G	A	G	0.0838938	0.00822412	0.252245	0.266553	FALSE	FALSE	FALSE	finngen_R12_P16_NEONTAL_JAUND_OTH_UNSP_CAUSES	2	52861274	0.0771371	500187	0.915093	Neonatal jaundice from other and unspecified causes || id:finngen_R12_P16_NEONTAL_JAUND_OTH_UNSP_CAUSES	Neonatal jaundice from other and unspecified causes	Neonatal jaundice from other and unspecified causes || ||	TRUE	MedicineITLab	ebi-a-GCST90027455	2	53088412	0.0187222	7.43053e-06	7738	Gut bacterial pathway abundance (COBALSYN.PWY..adenosylcobalamin.salvage.from.cobinamide.I)	TRUE	textfile	0.00265504	20.5941	20.0792	2	TRUE
rs1514681	C	T	C	T	-0.0787943	0.0450935	0.401121	0.353549	FALSE	FALSE	FALSE	finngen_R12_P16_NEONTAL_JAUND_OTH_UNSP_CAUSES	2	1393272	0.0719115	500187	0.530613	Neonatal jaundice from other and unspecified causes || id:finngen_R12_P16_NEONTAL_JAUND_OTH_UNSP_CAUSES	Neonatal jaundice from other and unspecified causes	Neonatal jaundice from other and unspecified causes || ||	TRUE	MedicineITLab	ebi-a-GCST90027455	2	1397044	0.0171089	4.11557e-06	7738	Gut bacterial pathway abundance (COBALSYN.PWY..adenosylcobalamin.salvage.from.cobinamide.I)	TRUE	textfile	0.00298287	23.1445	21.2102	2	TRUE
rs1968451	C	T	C	T	0.0887818	0.0727866	0.680629	0.661454	FALSE	FALSE	FALSE	finngen_R12_P16_NEONTAL_JAUND_OTH_UNSP_CAUSES	19	5391911	0.0738295	500187	0.324195	Neonatal jaundice from other and unspecified causes || id:finngen_R12_P16_NEONTAL_JAUND_OTH_UNSP_CAUSES	Neonatal jaundice from other and unspecified causes	Neonatal jaundice from other and unspecified causes || ||	TRUE	MedicineITLab	ebi-a-GCST90027455	19	5391922	0.0199045	8.18144e-06	7738	Gut bacterial pathway abundance (COBALSYN.PWY..adenosylcobalamin.salvage.from.cobinamide.I)	TRUE	textfile	0.00342676	26.6006	19.8951	2	TRUE
rs2430691	C	T	C	T	0.0727985	0.0251877	0.42366	0.362261	FALSE	FALSE	FALSE	finngen_R12_P16_NEONTAL_JAUND_OTH_UNSP_CAUSES	12	14912817	0.0713073	500187	0.723917	Neonatal jaundice from other and unspecified causes || id:finngen_R12_P16_NEONTAL_JAUND_OTH_UNSP_CAUSES	Neonatal jaundice from other and unspecified causes	Neonatal jaundice from other and unspecified causes || ||	TRUE	MedicineITLab	ebi-a-GCST90027455	12	15065751	0.0164296	9.38231e-06	7738	Gut bacterial pathway abundance (COBALSYN.PWY..adenosylcobalamin.salvage.from.cobinamide.I)	TRUE	textfile	0.00258804	20.073	19.6332	2	TRUE
rs2654736	A	G	A	G	0.0985757	-0.0607799	0.811446	0.762012	FALSE	FALSE	FALSE	finngen_R12_P16_NEONTAL_JAUND_OTH_UNSP_CAUSES	4	111385356	0.0799032	500187	0.446855	Neonatal jaundice from other and unspecified causes || id:finngen_R12_P16_NEONTAL_JAUND_OTH_UNSP_CAUSES	Neonatal jaundice from other and unspecified causes	Neonatal jaundice from other and unspecified causes || ||	TRUE	MedicineITLab	ebi-a-GCST90027455	4	112306512	0.0213797	4.01282e-06	7738	Gut bacterial pathway abundance (COBALSYN.PWY..adenosylcobalamin.salvage.from.cobinamide.I)	TRUE	textfile	0.00297348	23.0714	21.2587	2	TRUE
rs437545	A	T	A	T	0.139229	0.0204732	0.0771995	0.0493222	FALSE	TRUE	FALSE	finngen_R12_P16_NEONTAL_JAUND_OTH_UNSP_CAUSES	16	24200055	0.158742	500187	0.89738	Neonatal jaundice from other and unspecified causes || id:finngen_R12_P16_NEONTAL_JAUND_OTH_UNSP_CAUSES	Neonatal jaundice from other and unspecified causes	Neonatal jaundice from other and unspecified causes || ||	TRUE	MedicineITLab	ebi-a-GCST90027455	16	24211376	0.0313643	9.034e-06	7738	Gut bacterial pathway abundance (COBALSYN.PWY..adenosylcobalamin.salvage.from.cobinamide.I)	TRUE	textfile	0.00276192	21.4254	19.7055	2	TRUE
rs61798216	G	A	G	A	-0.118636	0.126663	0.113593	0.0666479	FALSE	FALSE	FALSE	finngen_R12_P16_NEONTAL_JAUND_OTH_UNSP_CAUSES	4	36457429	0.134279	500187	0.345539	Neonatal jaundice from other and unspecified causes || id:finngen_R12_P16_NEONTAL_JAUND_OTH_UNSP_CAUSES	Neonatal jaundice from other and unspecified causes	Neonatal jaundice from other and unspecified causes || ||	TRUE	MedicineITLab	ebi-a-GCST90027455	4	36459051	0.026406	7.03008e-06	7738	Gut bacterial pathway abundance (COBALSYN.PWY..adenosylcobalamin.salvage.from.cobinamide.I)	TRUE	textfile	0.00283431	21.9886	20.185	2	TRUE
rs74949229	A	G	A	G	-0.136496	-0.0447379	0.0937893	0.0643463	FALSE	FALSE	FALSE	finngen_R12_P16_NEONTAL_JAUND_OTH_UNSP_CAUSES	10	9484983	0.142533	500187	0.753614	Neonatal jaundice from other and unspecified causes || id:finngen_R12_P16_NEONTAL_JAUND_OTH_UNSP_CAUSES	Neonatal jaundice from other and unspecified causes	Neonatal jaundice from other and unspecified causes || ||	TRUE	MedicineITLab	ebi-a-GCST90027455	10	9526946	0.0283337	1.45412e-06	7738	Gut bacterial pathway abundance (COBALSYN.PWY..adenosylcobalamin.salvage.from.cobinamide.I)	TRUE	textfile	0.00316703	24.578	23.2078	2	TRUE
rs75967282	C	G	C	G	-0.178428	0.00328708	0.0513485	0.14132	FALSE	TRUE	FALSE	finngen_R12_P16_NEONTAL_JAUND_OTH_UNSP_CAUSES	17	61443077	0.0983314	500187	0.973333	Neonatal jaundice from other and unspecified causes || id:finngen_R12_P16_NEONTAL_JAUND_OTH_UNSP_CAUSES	Neonatal jaundice from other and unspecified causes	Neonatal jaundice from other and unspecified causes || ||	TRUE	MedicineITLab	ebi-a-GCST90027455	17	59520438	0.0377704	2.31217e-06	7738	Gut bacterial pathway abundance (COBALSYN.PWY..adenosylcobalamin.salvage.from.cobinamide.I)	TRUE	textfile	0.00310163	24.0689	22.3163	2	TRUE
rs1396212	T	C	T	C	-0.120916	0.00626819	0.186799	0.222515	FALSE	FALSE	FALSE	finngen_R12_P16_NEONTAL_JAUND_OTH_UNSP_CAUSES	17	55522710	0.0829526	500187	0.939766	Neonatal jaundice from other and unspecified causes || id:finngen_R12_P16_NEONTAL_JAUND_OTH_UNSP_CAUSES	Neonatal jaundice from other and unspecified causes	Neonatal jaundice from other and unspecified causes || ||	TRUE	MedicineITLab	ebi-a-GCST90027456	17	53600071	0.0234319	2.46559e-07	7738	Gut bacterial pathway abundance (COLANSYN.PWY..colanic.acid.building.blocks.biosynthesis)	TRUE	textfile	0.00444191	34.516	26.6289	2	TRUE
rs4551833	G	T	G	T	-0.184975	0.0101052	0.0539418	0.0550668	FALSE	FALSE	FALSE	finngen_R12_P16_NEONTAL_JAUND_OTH_UNSP_CAUSES	12	42710551	0.149109	500187	0.945968	Neonatal jaundice from other and unspecified causes || id:finngen_R12_P16_NEONTAL_JAUND_OTH_UNSP_CAUSES	Neonatal jaundice from other and unspecified causes	Neonatal jaundice from other and unspecified causes || ||	TRUE	MedicineITLab	ebi-a-GCST90027456	12	43104353	0.0364893	3.99273e-07	7738	Gut bacterial pathway abundance (COLANSYN.PWY..colanic.acid.building.blocks.biosynthesis)	TRUE	textfile	0.0034922	27.1103	25.6977	2	TRUE
rs1093520	G	T	G	T	0.179202	-0.133614	0.915857	0.895344	FALSE	FALSE	FALSE	finngen_R12_P16_NEONTAL_JAUND_OTH_UNSP_CAUSES	7	98530106	0.115067	500187	0.245569	Neonatal jaundice from other and unspecified causes || id:finngen_R12_P16_NEONTAL_JAUND_OTH_UNSP_CAUSES	Neonatal jaundice from other and unspecified causes	Neonatal jaundice from other and unspecified causes || ||	TRUE	MedicineITLab	ebi-a-GCST90027457	7	98159418	0.0334241	8.25544e-08	7738	Gut bacterial pathway abundance (COMPLETE.ARO.PWY..superpathway.of.aromatic.amino.acid.biosynthesis)	TRUE	textfile	0.0049495	38.4798	28.7453	2	TRUE
rs11215785	C	T	C	T	0.116001	-0.120563	0.136228	0.109759	FALSE	FALSE	FALSE	finngen_R12_P16_NEONTAL_JAUND_OTH_UNSP_CAUSES	11	116093430	0.107742	500187	0.26314	Neonatal jaundice from other and unspecified causes || id:finngen_R12_P16_NEONTAL_JAUND_OTH_UNSP_CAUSES	Neonatal jaundice from other and unspecified causes	Neonatal jaundice from other and unspecified causes || ||	TRUE	MedicineITLab	ebi-a-GCST90027457	11	115964147	0.0242663	1.74993e-06	7738	Gut bacterial pathway abundance (COMPLETE.ARO.PWY..superpathway.of.aromatic.amino.acid.biosynthesis)	TRUE	textfile	0.00316679	24.5761	22.8516	2	TRUE
rs136110	C	T	C	T	0.0930184	-0.0791891	0.208243	0.271824	FALSE	FALSE	FALSE	finngen_R12_P16_NEONTAL_JAUND_OTH_UNSP_CAUSES	22	46973764	0.0780251	500187	0.310145	Neonatal jaundice from other and unspecified causes || id:finngen_R12_P16_NEONTAL_JAUND_OTH_UNSP_CAUSES	Neonatal jaundice from other and unspecified causes	Neonatal jaundice from other and unspecified causes || ||	TRUE	MedicineITLab	ebi-a-GCST90027457	22	47369660	0.0202956	4.57973e-06	7738	Gut bacterial pathway abundance (COMPLETE.ARO.PWY..superpathway.of.aromatic.amino.acid.biosynthesis)	TRUE	textfile	0.00285319	22.1354	21.0055	2	TRUE
rs1483968	T	C	T	C	0.150674	0.0672488	0.0577669	0.0826347	FALSE	FALSE	FALSE	finngen_R12_P16_NEONTAL_JAUND_OTH_UNSP_CAUSES	14	22482904	0.125367	500187	0.591671	Neonatal jaundice from other and unspecified causes || id:finngen_R12_P16_NEONTAL_JAUND_OTH_UNSP_CAUSES	Neonatal jaundice from other and unspecified causes	Neonatal jaundice from other and unspecified causes || ||	TRUE	MedicineITLab	ebi-a-GCST90027457	14	22951893	0.034063	9.71673e-06	7738	Gut bacterial pathway abundance (COMPLETE.ARO.PWY..superpathway.of.aromatic.amino.acid.biosynthesis)	TRUE	textfile	0.00247141	19.1662	19.5664	2	TRUE
rs61915762	A	G	A	G	0.0875261	0.00994289	0.275511	0.248794	FALSE	FALSE	FALSE	finngen_R12_P16_NEONTAL_JAUND_OTH_UNSP_CAUSES	11	130572766	0.0797835	500187	0.900822	Neonatal jaundice from other and unspecified causes || id:finngen_R12_P16_NEONTAL_JAUND_OTH_UNSP_CAUSES	Neonatal jaundice from other and unspecified causes	Neonatal jaundice from other and unspecified causes || ||	TRUE	MedicineITLab	ebi-a-GCST90027457	11	130442661	0.0180386	1.22129e-06	7738	Gut bacterial pathway abundance (COMPLETE.ARO.PWY..superpathway.of.aromatic.amino.acid.biosynthesis)	TRUE	textfile	0.00305827	23.7314	23.5434	2	TRUE
rs62018962	A	C	A	C	-0.143107	0.0502919	0.0988924	0.086891	FALSE	FALSE	FALSE	finngen_R12_P16_NEONTAL_JAUND_OTH_UNSP_CAUSES	15	95436288	0.120751	500187	0.67705	Neonatal jaundice from other and unspecified causes || id:finngen_R12_P16_NEONTAL_JAUND_OTH_UNSP_CAUSES	Neonatal jaundice from other and unspecified causes	Neonatal jaundice from other and unspecified causes || ||	TRUE	MedicineITLab	ebi-a-GCST90027457	15	95979517	0.031333	4.94026e-06	7738	Gut bacterial pathway abundance (COMPLETE.ARO.PWY..superpathway.of.aromatic.amino.acid.biosynthesis)	TRUE	textfile	0.00364999	28.3397	20.8602	2	TRUE
rs73200771	A	G	A	G	-0.163792	0.182504	0.0520806	0.040373	FALSE	FALSE	FALSE	finngen_R12_P16_NEONTAL_JAUND_OTH_UNSP_CAUSES	12	87893163	0.173626	500187	0.293199	Neonatal jaundice from other and unspecified causes || id:finngen_R12_P16_NEONTAL_JAUND_OTH_UNSP_CAUSES	Neonatal jaundice from other and unspecified causes	Neonatal jaundice from other and unspecified causes || ||	TRUE	MedicineITLab	ebi-a-GCST90027457	12	88286940	0.035928	5.14209e-06	7738	Gut bacterial pathway abundance (COMPLETE.ARO.PWY..superpathway.of.aromatic.amino.acid.biosynthesis)	TRUE	textfile	0.00264888	20.5462	20.7835	2	TRUE
rs7848585	G	A	G	A	0.121487	0.127584	0.101813	0.157468	FALSE	FALSE	FALSE	finngen_R12_P16_NEONTAL_JAUND_OTH_UNSP_CAUSES	9	77055688	0.0949104	500187	0.178864	Neonatal jaundice from other and unspecified causes || id:finngen_R12_P16_NEONTAL_JAUND_OTH_UNSP_CAUSES	Neonatal jaundice from other and unspecified causes	Neonatal jaundice from other and unspecified causes || ||	TRUE	MedicineITLab	ebi-a-GCST90027457	9	79670604	0.0273197	8.71405e-06	7738	Gut bacterial pathway abundance (COMPLETE.ARO.PWY..superpathway.of.aromatic.amino.acid.biosynthesis)	TRUE	textfile	0.00269935	20.9387	19.7746	2	TRUE
rs112209173	C	G	C	G	0.226024	0.0177954	0.063751	0.0979248	FALSE	TRUE	FALSE	finngen_R12_P16_NEONTAL_JAUND_OTH_UNSP_CAUSES	1	7667185	0.114331	500187	0.87631	Neonatal jaundice from other and unspecified causes || id:finngen_R12_P16_NEONTAL_JAUND_OTH_UNSP_CAUSES	Neonatal jaundice from other and unspecified causes	Neonatal jaundice from other and unspecified causes || ||	TRUE	MedicineITLab	ebi-a-GCST90027458	1	7727245	0.049242	4.43098e-06	7738	Gut bacterial pathway abundance (CRNFORCAT.PWY..creatinine.degradation.I)	TRUE	textfile	0.00609842	47.4669	21.0687	2	TRUE
rs1621183	G	A	G	A	0.204076	-0.0958926	0.0696815	0.0778981	FALSE	FALSE	FALSE	finngen_R12_P16_NEONTAL_JAUND_OTH_UNSP_CAUSES	10	25478568	0.128219	500187	0.454532	Neonatal jaundice from other and unspecified causes || id:finngen_R12_P16_NEONTAL_JAUND_OTH_UNSP_CAUSES	Neonatal jaundice from other and unspecified causes	Neonatal jaundice from other and unspecified causes || ||	TRUE	MedicineITLab	ebi-a-GCST90027458	10	25767497	0.0446233	4.80098e-06	7738	Gut bacterial pathway abundance (CRNFORCAT.PWY..creatinine.degradation.I)	TRUE	textfile	0.00539962	41.9982	20.9151	2	TRUE
rs17193211	T	C	T	C	0.190762	0.0105754	0.0746269	0.0699038	FALSE	FALSE	FALSE	finngen_R12_P16_NEONTAL_JAUND_OTH_UNSP_CAUSES	21	37513203	0.140158	500187	0.939854	Neonatal jaundice from other and unspecified causes || id:finngen_R12_P16_NEONTAL_JAUND_OTH_UNSP_CAUSES	Neonatal jaundice from other and unspecified causes	Neonatal jaundice from other and unspecified causes || ||	TRUE	MedicineITLab	ebi-a-GCST90027458	21	38885506	0.0409712	3.22419e-06	7738	Gut bacterial pathway abundance (CRNFORCAT.PWY..creatinine.degradation.I)	TRUE	textfile	0.00502604	39.0779	21.6784	2	TRUE
rs2189903	C	A	C	A	0.212169	0.0183858	0.057391	0.101515	FALSE	FALSE	FALSE	finngen_R12_P16_NEONTAL_JAUND_OTH_UNSP_CAUSES	7	8506438	0.114244	500187	0.872145	Neonatal jaundice from other and unspecified causes || id:finngen_R12_P16_NEONTAL_JAUND_OTH_UNSP_CAUSES	Neonatal jaundice from other and unspecified causes	Neonatal jaundice from other and unspecified causes || ||	TRUE	MedicineITLab	ebi-a-GCST90027458	7	8546068	0.0475208	8.01567e-06	7738	Gut bacterial pathway abundance (CRNFORCAT.PWY..creatinine.degradation.I)	TRUE	textfile	0.00487045	37.8622	19.9341	2	TRUE
rs35899940	G	A	G	A	0.101402	0.108953	0.382337	0.2869	FALSE	FALSE	FALSE	finngen_R12_P16_NEONTAL_JAUND_OTH_UNSP_CAUSES	15	85510466	0.0757596	500187	0.150393	Neonatal jaundice from other and unspecified causes || id:finngen_R12_P16_NEONTAL_JAUND_OTH_UNSP_CAUSES	Neonatal jaundice from other and unspecified causes	Neonatal jaundice from other and unspecified causes || ||	TRUE	MedicineITLab	ebi-a-GCST90027458	15	86053697	0.0218724	3.55132e-06	7738	Gut bacterial pathway abundance (CRNFORCAT.PWY..creatinine.degradation.I)	TRUE	textfile	0.00485647	37.753	21.4932	2	TRUE
rs56301029	C	G	C	G	0.108725	0.015706	0.316134	0.243832	FALSE	TRUE	FALSE	finngen_R12_P16_NEONTAL_JAUND_OTH_UNSP_CAUSES	9	98498829	0.0792634	500187	0.842928	Neonatal jaundice from other and unspecified causes || id:finngen_R12_P16_NEONTAL_JAUND_OTH_UNSP_CAUSES	Neonatal jaundice from other and unspecified causes	Neonatal jaundice from other and unspecified causes || ||	TRUE	MedicineITLab	ebi-a-GCST90027458	9	101261111	0.023115	2.55558e-06	7738	Gut bacterial pathway abundance (CRNFORCAT.PWY..creatinine.degradation.I)	TRUE	textfile	0.0051113	39.7441	22.1244	2	TRUE
rs7134245	A	C	A	C	0.186896	-0.134806	0.077241	0.103247	FALSE	FALSE	FALSE	finngen_R12_P16_NEONTAL_JAUND_OTH_UNSP_CAUSES	12	32408591	0.1141	500187	0.237414	Neonatal jaundice from other and unspecified causes || id:finngen_R12_P16_NEONTAL_JAUND_OTH_UNSP_CAUSES	Neonatal jaundice from other and unspecified causes	Neonatal jaundice from other and unspecified causes || ||	TRUE	MedicineITLab	ebi-a-GCST90027458	12	32561525	0.0410013	5.15715e-06	7738	Gut bacterial pathway abundance (CRNFORCAT.PWY..creatinine.degradation.I)	TRUE	textfile	0.00497928	38.7124	20.778	2	TRUE
rs7229834	T	C	T	C	0.106916	-0.120501	0.470799	0.4429	FALSE	FALSE	FALSE	finngen_R12_P16_NEONTAL_JAUND_OTH_UNSP_CAUSES	18	61853127	0.0693069	500187	0.0820956	Neonatal jaundice from other and unspecified causes || id:finngen_R12_P16_NEONTAL_JAUND_OTH_UNSP_CAUSES	Neonatal jaundice from other and unspecified causes	Neonatal jaundice from other and unspecified causes || ||	TRUE	MedicineITLab	ebi-a-GCST90027458	18	59520360	0.0214352	6.10478e-07	7738	Gut bacterial pathway abundance (CRNFORCAT.PWY..creatinine.degradation.I)	TRUE	textfile	0.00569602	44.3168	24.8789	2	TRUE
rs142998520	A	C	A	C	0.173555	0.267956	0.0523446	0.0480898	FALSE	FALSE	FALSE	finngen_R12_P16_NEONTAL_JAUND_OTH_UNSP_CAUSES	17	6852378	0.157307	500187	0.0884932	Neonatal jaundice from other and unspecified causes || id:finngen_R12_P16_NEONTAL_JAUND_OTH_UNSP_CAUSES	Neonatal jaundice from other and unspecified causes	Neonatal jaundice from other and unspecified causes || ||	TRUE	MedicineITLab	ebi-a-GCST90027459	17	6755697	0.0392371	9.72367e-06	7738	Gut bacterial pathway abundance (DAPLYSINESYN.PWY..L.lysine.biosynthesis.I)	TRUE	textfile	0.00298832	23.1869	19.565	2	TRUE
rs2180	A	G	A	G	-0.0832534	0.11585	0.261092	0.214252	FALSE	FALSE	FALSE	finngen_R12_P16_NEONTAL_JAUND_OTH_UNSP_CAUSES	21	32971971	0.0834373	500187	0.164994	Neonatal jaundice from other and unspecified causes || id:finngen_R12_P16_NEONTAL_JAUND_OTH_UNSP_CAUSES	Neonatal jaundice from other and unspecified causes	Neonatal jaundice from other and unspecified causes || ||	TRUE	MedicineITLab	ebi-a-GCST90027459	21	34344279	0.0185921	7.53841e-06	7738	Gut bacterial pathway abundance (DAPLYSINESYN.PWY..L.lysine.biosynthesis.I)	TRUE	textfile	0.00267435	20.7442	20.0515	2	TRUE
rs28635178	A	G	A	G	-0.157135	0.0198265	0.0565904	0.0644582	FALSE	FALSE	FALSE	finngen_R12_P16_NEONTAL_JAUND_OTH_UNSP_CAUSES	3	66040991	0.141546	500187	0.888604	Neonatal jaundice from other and unspecified causes || id:finngen_R12_P16_NEONTAL_JAUND_OTH_UNSP_CAUSES	Neonatal jaundice from other and unspecified causes	Neonatal jaundice from other and unspecified causes || ||	TRUE	MedicineITLab	ebi-a-GCST90027459	3	66026666	0.0350722	7.45315e-06	7738	Gut bacterial pathway abundance (DAPLYSINESYN.PWY..L.lysine.biosynthesis.I)	TRUE	textfile	0.00263645	20.4495	20.0733	2	TRUE
rs2995916	G	T	G	T	0.079086	0.0675682	0.501878	0.624884	FALSE	FALSE	FALSE	finngen_R12_P16_NEONTAL_JAUND_OTH_UNSP_CAUSES	4	37909375	0.0707599	500187	0.339632	Neonatal jaundice from other and unspecified causes || id:finngen_R12_P16_NEONTAL_JAUND_OTH_UNSP_CAUSES	Neonatal jaundice from other and unspecified causes	Neonatal jaundice from other and unspecified causes || ||	TRUE	MedicineITLab	ebi-a-GCST90027459	4	37910996	0.0166671	2.08468e-06	7738	Gut bacterial pathway abundance (DAPLYSINESYN.PWY..L.lysine.biosynthesis.I)	TRUE	textfile	0.00312725	24.2683	22.5154	2	TRUE
rs7033951	T	C	T	C	0.0740912	0.115579	0.506403	0.470231	FALSE	FALSE	FALSE	finngen_R12_P16_NEONTAL_JAUND_OTH_UNSP_CAUSES	9	14744707	0.0680656	500187	0.0894994	Neonatal jaundice from other and unspecified causes || id:finngen_R12_P16_NEONTAL_JAUND_OTH_UNSP_CAUSES	Neonatal jaundice from other and unspecified causes	Neonatal jaundice from other and unspecified causes || ||	TRUE	MedicineITLab	ebi-a-GCST90027459	9	14744705	0.016363	5.95566e-06	7738	Gut bacterial pathway abundance (DAPLYSINESYN.PWY..L.lysine.biosynthesis.I)	TRUE	textfile	0.0027443	21.2883	20.5025	2	TRUE
rs73133343	G	T	G	T	0.178631	-0.0681645	0.0524294	0.0706506	FALSE	FALSE	FALSE	finngen_R12_P16_NEONTAL_JAUND_OTH_UNSP_CAUSES	12	42725914	0.134376	500187	0.611967	Neonatal jaundice from other and unspecified causes || id:finngen_R12_P16_NEONTAL_JAUND_OTH_UNSP_CAUSES	Neonatal jaundice from other and unspecified causes	Neonatal jaundice from other and unspecified causes || ||	TRUE	MedicineITLab	ebi-a-GCST90027459	12	43119716	0.0365904	1.05061e-06	7738	Gut bacterial pathway abundance (DAPLYSINESYN.PWY..L.lysine.biosynthesis.I)	TRUE	textfile	0.00317052	24.6051	23.833	2	TRUE
rs7539819	G	T	G	T	-0.0767416	0.171831	0.494724	0.401887	FALSE	FALSE	FALSE	finngen_R12_P16_NEONTAL_JAUND_OTH_UNSP_CAUSES	1	165881359	0.0707552	500187	0.01516	Neonatal jaundice from other and unspecified causes || id:finngen_R12_P16_NEONTAL_JAUND_OTH_UNSP_CAUSES	Neonatal jaundice from other and unspecified causes	Neonatal jaundice from other and unspecified causes || ||	TRUE	MedicineITLab	ebi-a-GCST90027459	1	165850596	0.0162865	2.45347e-06	7738	Gut bacterial pathway abundance (DAPLYSINESYN.PWY..L.lysine.biosynthesis.I)	TRUE	textfile	0.00294431	22.8444	22.2027	2	TRUE
rs770027	T	C	T	C	0.0773298	-0.077049	0.459954	0.464024	FALSE	FALSE	FALSE	finngen_R12_P16_NEONTAL_JAUND_OTH_UNSP_CAUSES	1	9112377	0.0685202	500187	0.260813	Neonatal jaundice from other and unspecified causes || id:finngen_R12_P16_NEONTAL_JAUND_OTH_UNSP_CAUSES	Neonatal jaundice from other and unspecified causes	Neonatal jaundice from other and unspecified causes || ||	TRUE	MedicineITLab	ebi-a-GCST90027459	1	9172436	0.0163142	2.13678e-06	7738	Gut bacterial pathway abundance (DAPLYSINESYN.PWY..L.lysine.biosynthesis.I)	TRUE	textfile	0.00297077	23.0503	22.4679	2	TRUE
rs7777432	A	G	A	G	0.0763596	-0.0344117	0.349483	0.270622	FALSE	FALSE	FALSE	finngen_R12_P16_NEONTAL_JAUND_OTH_UNSP_CAUSES	7	21373561	0.0759489	500187	0.650485	Neonatal jaundice from other and unspecified causes || id:finngen_R12_P16_NEONTAL_JAUND_OTH_UNSP_CAUSES	Neonatal jaundice from other and unspecified causes	Neonatal jaundice from other and unspecified causes || ||	TRUE	MedicineITLab	ebi-a-GCST90027459	7	21413179	0.0170041	7.10019e-06	7738	Gut bacterial pathway abundance (DAPLYSINESYN.PWY..L.lysine.biosynthesis.I)	TRUE	textfile	0.0026512	20.5642	20.166	2	TRUE
rs919100	A	C	A	C	-0.0761891	0.0874832	0.651308	0.679623	FALSE	FALSE	FALSE	finngen_R12_P16_NEONTAL_JAUND_OTH_UNSP_CAUSES	4	37090833	0.0738043	500187	0.235883	Neonatal jaundice from other and unspecified causes || id:finngen_R12_P16_NEONTAL_JAUND_OTH_UNSP_CAUSES	Neonatal jaundice from other and unspecified causes	Neonatal jaundice from other and unspecified causes || ||	TRUE	MedicineITLab	ebi-a-GCST90027459	4	37092455	0.0168886	6.44421e-06	7738	Gut bacterial pathway abundance (DAPLYSINESYN.PWY..L.lysine.biosynthesis.I)	TRUE	textfile	0.0026366	20.4506	20.3516	2	TRUE
rs113403124	C	T	C	T	0.148864	-0.0893841	0.0764148	0.0986841	FALSE	FALSE	FALSE	finngen_R12_P16_NEONTAL_JAUND_OTH_UNSP_CAUSES	6	134265403	0.114727	500187	0.435919	Neonatal jaundice from other and unspecified causes || id:finngen_R12_P16_NEONTAL_JAUND_OTH_UNSP_CAUSES	Neonatal jaundice from other and unspecified causes	Neonatal jaundice from other and unspecified causes || ||	TRUE	MedicineITLab	ebi-a-GCST90027460	6	134586541	0.0329176	6.1166e-06	7738	Gut bacterial pathway abundance (DENOVOPURINE2.PWY..superpathway.of.purine.nucleotides.de.novo.biosynthesis.II)	TRUE	textfile	0.00312798	24.274	20.4514	2	TRUE
rs142048748	G	A	G	A	-0.172479	0.194555	0.0511089	0.0509863	FALSE	FALSE	FALSE	finngen_R12_P16_NEONTAL_JAUND_OTH_UNSP_CAUSES	12	121797142	0.157579	500187	0.216961	Neonatal jaundice from other and unspecified causes || id:finngen_R12_P16_NEONTAL_JAUND_OTH_UNSP_CAUSES	Neonatal jaundice from other and unspecified causes	Neonatal jaundice from other and unspecified causes || ||	TRUE	MedicineITLab	ebi-a-GCST90027460	12	122235048	0.0386304	8.01254e-06	7738	Gut bacterial pathway abundance (DENOVOPURINE2.PWY..superpathway.of.purine.nucleotides.de.novo.biosynthesis.II)	TRUE	textfile	0.00288546	22.3865	19.9349	2	TRUE
rs1447470	A	G	A	G	0.0891093	0.0720825	0.735812	0.738031	FALSE	FALSE	FALSE	finngen_R12_P16_NEONTAL_JAUND_OTH_UNSP_CAUSES	11	112825748	0.0783205	500187	0.357388	Neonatal jaundice from other and unspecified causes || id:finngen_R12_P16_NEONTAL_JAUND_OTH_UNSP_CAUSES	Neonatal jaundice from other and unspecified causes	Neonatal jaundice from other and unspecified causes || ||	TRUE	MedicineITLab	ebi-a-GCST90027460	11	112696471	0.0196522	5.77896e-06	7738	Gut bacterial pathway abundance (DENOVOPURINE2.PWY..superpathway.of.purine.nucleotides.de.novo.biosynthesis.II)	TRUE	textfile	0.00308714	23.9561	20.56	2	TRUE
rs1752223	G	C	G	C	-0.0976795	-0.0112993	0.168276	0.192477	FALSE	TRUE	FALSE	finngen_R12_P16_NEONTAL_JAUND_OTH_UNSP_CAUSES	1	81215167	0.0868644	500187	0.896503	Neonatal jaundice from other and unspecified causes || id:finngen_R12_P16_NEONTAL_JAUND_OTH_UNSP_CAUSES	Neonatal jaundice from other and unspecified causes	Neonatal jaundice from other and unspecified causes || ||	TRUE	MedicineITLab	ebi-a-GCST90027460	1	81680852	0.0219673	8.72469e-06	7738	Gut bacterial pathway abundance (DENOVOPURINE2.PWY..superpathway.of.purine.nucleotides.de.novo.biosynthesis.II)	TRUE	textfile	0.00267078	20.7165	19.7721	2	TRUE
rs17561784	T	C	T	C	0.122378	0.0574905	0.117215	0.0896615	FALSE	FALSE	FALSE	finngen_R12_P16_NEONTAL_JAUND_OTH_UNSP_CAUSES	5	147680282	0.124116	500187	0.643222	Neonatal jaundice from other and unspecified causes || id:finngen_R12_P16_NEONTAL_JAUND_OTH_UNSP_CAUSES	Neonatal jaundice from other and unspecified causes	Neonatal jaundice from other and unspecified causes || ||	TRUE	MedicineITLab	ebi-a-GCST90027460	5	147059845	0.0255005	1.59419e-06	7738	Gut bacterial pathway abundance (DENOVOPURINE2.PWY..superpathway.of.purine.nucleotides.de.novo.biosynthesis.II)	TRUE	textfile	0.00309938	24.0513	23.0308	2	TRUE
rs393435	C	T	C	T	0.0853315	-0.0515952	0.687467	0.689501	FALSE	FALSE	FALSE	finngen_R12_P16_NEONTAL_JAUND_OTH_UNSP_CAUSES	16	84310927	0.0743292	500187	0.487591	Neonatal jaundice from other and unspecified causes || id:finngen_R12_P16_NEONTAL_JAUND_OTH_UNSP_CAUSES	Neonatal jaundice from other and unspecified causes	Neonatal jaundice from other and unspecified causes || ||	TRUE	MedicineITLab	ebi-a-GCST90027460	16	84344533	0.0182062	2.77313e-06	7738	Gut bacterial pathway abundance (DENOVOPURINE2.PWY..superpathway.of.purine.nucleotides.de.novo.biosynthesis.II)	TRUE	textfile	0.00312893	24.2814	21.9675	2	TRUE
rs4683140	C	T	C	T	-0.0783129	-0.0165292	0.579406	0.544886	FALSE	FALSE	FALSE	finngen_R12_P16_NEONTAL_JAUND_OTH_UNSP_CAUSES	3	45781426	0.069431	500187	0.811829	Neonatal jaundice from other and unspecified causes || id:finngen_R12_P16_NEONTAL_JAUND_OTH_UNSP_CAUSES	Neonatal jaundice from other and unspecified causes	Neonatal jaundice from other and unspecified causes || ||	TRUE	MedicineITLab	ebi-a-GCST90027460	3	45822918	0.0167721	3.02315e-06	7738	Gut bacterial pathway abundance (DENOVOPURINE2.PWY..superpathway.of.purine.nucleotides.de.novo.biosynthesis.II)	TRUE	textfile	0.00298912	23.1931	21.8018	2	TRUE
rs511179	C	G	C	G	-0.115706	-0.0436417	0.85471	0.878198	FALSE	TRUE	FALSE	finngen_R12_P16_NEONTAL_JAUND_OTH_UNSP_CAUSES	9	130517454	0.105272	500187	0.678463	Neonatal jaundice from other and unspecified causes || id:finngen_R12_P16_NEONTAL_JAUND_OTH_UNSP_CAUSES	Neonatal jaundice from other and unspecified causes	Neonatal jaundice from other and unspecified causes || ||	TRUE	MedicineITLab	ebi-a-GCST90027460	9	133392841	0.0232243	6.28956e-07	7738	Gut bacterial pathway abundance (DENOVOPURINE2.PWY..superpathway.of.purine.nucleotides.de.novo.biosynthesis.II)	TRUE	textfile	0.00332504	25.8083	24.8214	2	TRUE
rs72770359	A	G	A	G	0.119653	-0.0294008	0.104329	0.134159	FALSE	FALSE	FALSE	finngen_R12_P16_NEONTAL_JAUND_OTH_UNSP_CAUSES	1	247198016	0.101877	500187	0.772894	Neonatal jaundice from other and unspecified causes || id:finngen_R12_P16_NEONTAL_JAUND_OTH_UNSP_CAUSES	Neonatal jaundice from other and unspecified causes	Neonatal jaundice from other and unspecified causes || ||	TRUE	MedicineITLab	ebi-a-GCST90027460	1	247361318	0.0268999	8.66323e-06	7738	Gut bacterial pathway abundance (DENOVOPURINE2.PWY..superpathway.of.purine.nucleotides.de.novo.biosynthesis.II)	TRUE	textfile	0.00267566	20.7544	19.7854	2	TRUE
rs75789763	A	G	A	G	-0.166597	-0.270647	0.0562994	0.0423067	FALSE	FALSE	FALSE	finngen_R12_P16_NEONTAL_JAUND_OTH_UNSP_CAUSES	4	129482714	0.170896	500187	0.113264	Neonatal jaundice from other and unspecified causes || id:finngen_R12_P16_NEONTAL_JAUND_OTH_UNSP_CAUSES	Neonatal jaundice from other and unspecified causes	Neonatal jaundice from other and unspecified causes || ||	TRUE	MedicineITLab	ebi-a-GCST90027460	4	130403869	0.0367955	5.96417e-06	7738	Gut bacterial pathway abundance (DENOVOPURINE2.PWY..superpathway.of.purine.nucleotides.de.novo.biosynthesis.II)	TRUE	textfile	0.00294919	22.8824	20.4996	2	TRUE
rs10405432	G	A	G	A	-0.083123	0.0321623	0.346808	0.258071	FALSE	FALSE	FALSE	finngen_R12_P16_NEONTAL_JAUND_OTH_UNSP_CAUSES	19	32508987	0.0793765	500187	0.68534	Neonatal jaundice from other and unspecified causes || id:finngen_R12_P16_NEONTAL_JAUND_OTH_UNSP_CAUSES	Neonatal jaundice from other and unspecified causes	Neonatal jaundice from other and unspecified causes || ||	TRUE	MedicineITLab	ebi-a-GCST90027461	19	32999893	0.0177562	2.85003e-06	7738	Gut bacterial pathway abundance (DTDPRHAMSYN.PWY..dTDP.L.rhamnose.biosynthesis.I)	TRUE	textfile	0.00313042	24.293	21.915	2	TRUE
rs11745906	C	T	C	T	-0.0874056	0.143046	0.281706	0.327572	FALSE	FALSE	FALSE	finngen_R12_P16_NEONTAL_JAUND_OTH_UNSP_CAUSES	5	84279372	0.0735373	500187	0.0517488	Neonatal jaundice from other and unspecified causes || id:finngen_R12_P16_NEONTAL_JAUND_OTH_UNSP_CAUSES	Neonatal jaundice from other and unspecified causes	Neonatal jaundice from other and unspecified causes || ||	TRUE	MedicineITLab	ebi-a-GCST90027461	5	83575190	0.0177712	8.7263e-07	7738	Gut bacterial pathway abundance (DTDPRHAMSYN.PWY..dTDP.L.rhamnose.biosynthesis.I)	TRUE	textfile	0.00309177	23.9921	24.1905	2	TRUE
rs145140903	C	T	C	T	-0.115636	0.0857687	0.111675	0.0567917	FALSE	FALSE	FALSE	finngen_R12_P16_NEONTAL_JAUND_OTH_UNSP_CAUSES	1	231228880	0.141784	500187	0.545229	Neonatal jaundice from other and unspecified causes || id:finngen_R12_P16_NEONTAL_JAUND_OTH_UNSP_CAUSES	Neonatal jaundice from other and unspecified causes	Neonatal jaundice from other and unspecified causes || ||	TRUE	MedicineITLab	ebi-a-GCST90027461	1	231364626	0.0261618	9.86825e-06	7738	Gut bacterial pathway abundance (DTDPRHAMSYN.PWY..dTDP.L.rhamnose.biosynthesis.I)	TRUE	textfile	0.00265304	20.5785	19.5367	2	TRUE
rs16856918	A	G	A	G	0.171977	0.0330232	0.0552139	0.0355667	FALSE	FALSE	FALSE	finngen_R12_P16_NEONTAL_JAUND_OTH_UNSP_CAUSES	2	217095790	0.178581	500187	0.853292	Neonatal jaundice from other and unspecified causes || id:finngen_R12_P16_NEONTAL_JAUND_OTH_UNSP_CAUSES	Neonatal jaundice from other and unspecified causes	Neonatal jaundice from other and unspecified causes || ||	TRUE	MedicineITLab	ebi-a-GCST90027461	2	217960513	0.0365088	2.4703e-06	7738	Gut bacterial pathway abundance (DTDPRHAMSYN.PWY..dTDP.L.rhamnose.biosynthesis.I)	TRUE	textfile	0.00308569	23.9448	22.1894	2	TRUE
rs2620868	C	T	C	T	-0.0759932	0.104386	0.438608	0.397738	FALSE	FALSE	FALSE	finngen_R12_P16_NEONTAL_JAUND_OTH_UNSP_CAUSES	12	60976989	0.0708168	500187	0.140476	Neonatal jaundice from other and unspecified causes || id:finngen_R12_P16_NEONTAL_JAUND_OTH_UNSP_CAUSES	Neonatal jaundice from other and unspecified causes	Neonatal jaundice from other and unspecified causes || ||	TRUE	MedicineITLab	ebi-a-GCST90027461	12	61370770	0.0162372	2.86622e-06	7738	Gut bacterial pathway abundance (DTDPRHAMSYN.PWY..dTDP.L.rhamnose.biosynthesis.I)	TRUE	textfile	0.00284395	22.0636	21.9042	2	TRUE
rs3819331	C	T	C	T	0.104197	-0.000145918	0.159253	0.144232	FALSE	FALSE	FALSE	finngen_R12_P16_NEONTAL_JAUND_OTH_UNSP_CAUSES	11	112228687	0.0989721	500187	0.998824	Neonatal jaundice from other and unspecified causes || id:finngen_R12_P16_NEONTAL_JAUND_OTH_UNSP_CAUSES	Neonatal jaundice from other and unspecified causes	Neonatal jaundice from other and unspecified causes || ||	TRUE	MedicineITLab	ebi-a-GCST90027461	11	112099410	0.0227743	4.75773e-06	7738	Gut bacterial pathway abundance (DTDPRHAMSYN.PWY..dTDP.L.rhamnose.biosynthesis.I)	TRUE	textfile	0.00290732	22.5566	20.9325	2	TRUE
rs72987936	A	T	A	T	-0.0755081	-0.00736887	0.364515	0.309767	FALSE	TRUE	FALSE	finngen_R12_P16_NEONTAL_JAUND_OTH_UNSP_CAUSES	18	77408952	0.0745697	500187	0.921282	Neonatal jaundice from other and unspecified causes || id:finngen_R12_P16_NEONTAL_JAUND_OTH_UNSP_CAUSES	Neonatal jaundice from other and unspecified causes	Neonatal jaundice from other and unspecified causes || ||	TRUE	MedicineITLab	ebi-a-GCST90027461	18	75120908	0.0170631	9.6343e-06	7738	Gut bacterial pathway abundance (DTDPRHAMSYN.PWY..dTDP.L.rhamnose.biosynthesis.I)	TRUE	textfile	0.00264142	20.4882	19.5826	2	TRUE
rs73171592	C	G	C	G	0.143446	0.0691724	0.0771743	0.0706905	FALSE	TRUE	FALSE	finngen_R12_P16_NEONTAL_JAUND_OTH_UNSP_CAUSES	3	171329406	0.132676	500187	0.602112	Neonatal jaundice from other and unspecified causes || id:finngen_R12_P16_NEONTAL_JAUND_OTH_UNSP_CAUSES	Neonatal jaundice from other and unspecified causes	Neonatal jaundice from other and unspecified causes || ||	TRUE	MedicineITLab	ebi-a-GCST90027461	3	171047195	0.0311211	4.04064e-06	7738	Gut bacterial pathway abundance (DTDPRHAMSYN.PWY..dTDP.L.rhamnose.biosynthesis.I)	TRUE	textfile	0.00293089	22.74	21.2455	2	TRUE
rs80343422	G	A	G	A	-0.156491	0.0482603	0.0761024	0.0779211	FALSE	FALSE	FALSE	finngen_R12_P16_NEONTAL_JAUND_OTH_UNSP_CAUSES	13	109803975	0.129432	500187	0.709251	Neonatal jaundice from other and unspecified causes || id:finngen_R12_P16_NEONTAL_JAUND_OTH_UNSP_CAUSES	Neonatal jaundice from other and unspecified causes	Neonatal jaundice from other and unspecified causes || ||	TRUE	MedicineITLab	ebi-a-GCST90027461	13	110456322	0.030699	3.44025e-07	7738	Gut bacterial pathway abundance (DTDPRHAMSYN.PWY..dTDP.L.rhamnose.biosynthesis.I)	TRUE	textfile	0.00344374	26.7329	25.9855	2	TRUE
rs10220585	T	C	T	C	0.164702	-0.0274186	0.581202	0.5905	FALSE	FALSE	FALSE	finngen_R12_P16_NEONTAL_JAUND_OTH_UNSP_CAUSES	14	85273504	0.0698133	500187	0.694511	Neonatal jaundice from other and unspecified causes || id:finngen_R12_P16_NEONTAL_JAUND_OTH_UNSP_CAUSES	Neonatal jaundice from other and unspecified causes	Neonatal jaundice from other and unspecified causes || ||	TRUE	MedicineITLab	ebi-a-GCST90027462	14	85739848	0.0347972	2.21014e-06	7738	Gut bacterial pathway abundance (ECASYN.PWY..enterobacterial.common.antigen.biosynthesis)	TRUE	textfile	0.0132056	103.526	22.4032	2	TRUE
rs10808847	A	C	A	C	0.176398	-0.0384084	0.744131	0.761878	FALSE	FALSE	FALSE	finngen_R12_P16_NEONTAL_JAUND_OTH_UNSP_CAUSES	8	81984165	0.0816777	500187	0.638181	Neonatal jaundice from other and unspecified causes || id:finngen_R12_P16_NEONTAL_JAUND_OTH_UNSP_CAUSES	Neonatal jaundice from other and unspecified causes	Neonatal jaundice from other and unspecified causes || ||	TRUE	MedicineITLab	ebi-a-GCST90027462	8	82896400	0.0397821	9.24592e-06	7738	Gut bacterial pathway abundance (ECASYN.PWY..enterobacterial.common.antigen.biosynthesis)	TRUE	textfile	0.0118491	92.7636	19.6613	2	TRUE
rs10894222	A	G	A	G	-0.147598	0.00929968	0.530454	0.507377	FALSE	FALSE	FALSE	finngen_R12_P16_NEONTAL_JAUND_OTH_UNSP_CAUSES	11	130578149	0.0686434	500187	0.892234	Neonatal jaundice from other and unspecified causes || id:finngen_R12_P16_NEONTAL_JAUND_OTH_UNSP_CAUSES	Neonatal jaundice from other and unspecified causes	Neonatal jaundice from other and unspecified causes || ||	TRUE	MedicineITLab	ebi-a-GCST90027462	11	130448044	0.0332071	8.79832e-06	7738	Gut bacterial pathway abundance (ECASYN.PWY..enterobacterial.common.antigen.biosynthesis)	TRUE	textfile	0.0108522	84.8735	19.756	2	TRUE
rs1094973	G	T	G	T	0.164693	0.148957	0.620845	0.616836	FALSE	FALSE	FALSE	finngen_R12_P16_NEONTAL_JAUND_OTH_UNSP_CAUSES	16	65936825	0.0699869	500187	0.0333073	Neonatal jaundice from other and unspecified causes || id:finngen_R12_P16_NEONTAL_JAUND_OTH_UNSP_CAUSES	Neonatal jaundice from other and unspecified causes	Neonatal jaundice from other and unspecified causes || ||	TRUE	MedicineITLab	ebi-a-GCST90027462	16	65970728	0.0347218	2.10354e-06	7738	Gut bacterial pathway abundance (ECASYN.PWY..enterobacterial.common.antigen.biosynthesis)	TRUE	textfile	0.0127697	100.064	22.4981	2	TRUE
rs111457769	C	T	C	T	0.260543	-0.215318	0.112372	0.120043	FALSE	FALSE	FALSE	finngen_R12_P16_NEONTAL_JAUND_OTH_UNSP_CAUSES	7	75066981	0.106116	500187	0.0424502	Neonatal jaundice from other and unspecified causes || id:finngen_R12_P16_NEONTAL_JAUND_OTH_UNSP_CAUSES	Neonatal jaundice from other and unspecified causes	Neonatal jaundice from other and unspecified causes || ||	TRUE	MedicineITLab	ebi-a-GCST90027462	7	74482794	0.0564797	3.96835e-06	7738	Gut bacterial pathway abundance (ECASYN.PWY..enterobacterial.common.antigen.biosynthesis)	TRUE	textfile	0.0135418	106.198	21.2801	2	TRUE
rs12638646	A	G	A	G	-0.180901	0.0365962	0.287611	0.279519	FALSE	FALSE	FALSE	finngen_R12_P16_NEONTAL_JAUND_OTH_UNSP_CAUSES	3	105403370	0.0766328	500187	0.632968	Neonatal jaundice from other and unspecified causes || id:finngen_R12_P16_NEONTAL_JAUND_OTH_UNSP_CAUSES	Neonatal jaundice from other and unspecified causes	Neonatal jaundice from other and unspecified causes || ||	TRUE	MedicineITLab	ebi-a-GCST90027462	3	105122214	0.0391484	3.82085e-06	7738	Gut bacterial pathway abundance (ECASYN.PWY..enterobacterial.common.antigen.biosynthesis)	TRUE	textfile	0.0134102	105.151	21.3528	2	TRUE
rs12781290	A	G	A	G	0.17085	-0.0531709	0.334687	0.282997	FALSE	FALSE	FALSE	finngen_R12_P16_NEONTAL_JAUND_OTH_UNSP_CAUSES	10	71231338	0.0755829	500187	0.481758	Neonatal jaundice from other and unspecified causes || id:finngen_R12_P16_NEONTAL_JAUND_OTH_UNSP_CAUSES	Neonatal jaundice from other and unspecified causes	Neonatal jaundice from other and unspecified causes || ||	TRUE	MedicineITLab	ebi-a-GCST90027462	10	72991095	0.0375839	5.4718e-06	7738	Gut bacterial pathway abundance (ECASYN.PWY..enterobacterial.common.antigen.biosynthesis)	TRUE	textfile	0.0129994	101.888	20.6646	2	TRUE
rs2010151	C	A	C	A	-0.154264	-0.0630613	0.420012	0.448757	FALSE	FALSE	FALSE	finngen_R12_P16_NEONTAL_JAUND_OTH_UNSP_CAUSES	5	31806327	0.0682593	500187	0.355564	Neonatal jaundice from other and unspecified causes || id:finngen_R12_P16_NEONTAL_JAUND_OTH_UNSP_CAUSES	Neonatal jaundice from other and unspecified causes	Neonatal jaundice from other and unspecified causes || ||	TRUE	MedicineITLab	ebi-a-GCST90027462	5	31806434	0.0346348	8.42772e-06	7738	Gut bacterial pathway abundance (ECASYN.PWY..enterobacterial.common.antigen.biosynthesis)	TRUE	textfile	0.0115942	90.7447	19.8383	2	TRUE
rs2592994	T	C	T	C	0.154966	-0.001206	0.437869	0.564732	FALSE	FALSE	FALSE	finngen_R12_P16_NEONTAL_JAUND_OTH_UNSP_CAUSES	9	85404182	0.0699563	500187	0.986246	Neonatal jaundice from other and unspecified causes || id:finngen_R12_P16_NEONTAL_JAUND_OTH_UNSP_CAUSES	Neonatal jaundice from other and unspecified causes	Neonatal jaundice from other and unspecified causes || ||	TRUE	MedicineITLab	ebi-a-GCST90027462	9	88019097	0.0350142	9.60904e-06	7738	Gut bacterial pathway abundance (ECASYN.PWY..enterobacterial.common.antigen.biosynthesis)	TRUE	textfile	0.0118218	92.5477	19.5877	2	TRUE
rs35006616	A	G	A	G	0.155262	-0.114236	0.478529	0.549826	FALSE	FALSE	FALSE	finngen_R12_P16_NEONTAL_JAUND_OTH_UNSP_CAUSES	7	16029003	0.0687605	500187	0.0966407	Neonatal jaundice from other and unspecified causes || id:finngen_R12_P16_NEONTAL_JAUND_OTH_UNSP_CAUSES	Neonatal jaundice from other and unspecified causes	Neonatal jaundice from other and unspecified causes || ||	TRUE	MedicineITLab	ebi-a-GCST90027462	7	16068628	0.0341787	5.55482e-06	7738	Gut bacterial pathway abundance (ECASYN.PWY..enterobacterial.common.antigen.biosynthesis)	TRUE	textfile	0.0120309	94.2045	20.6357	2	TRUE
rs35145811	C	T	C	T	0.161819	-0.0418998	0.40116	0.372515	FALSE	FALSE	FALSE	finngen_R12_P16_NEONTAL_JAUND_OTH_UNSP_CAUSES	2	36707475	0.0715361	500187	0.558067	Neonatal jaundice from other and unspecified causes || id:finngen_R12_P16_NEONTAL_JAUND_OTH_UNSP_CAUSES	Neonatal jaundice from other and unspecified causes	Neonatal jaundice from other and unspecified causes || ||	TRUE	MedicineITLab	ebi-a-GCST90027462	2	36934618	0.0361109	7.42335e-06	7738	Gut bacterial pathway abundance (ECASYN.PWY..enterobacterial.common.antigen.biosynthesis)	TRUE	textfile	0.0125811	98.5672	20.0809	2	TRUE
rs4383249	G	T	G	T	0.195242	-0.0601242	0.182145	0.161388	FALSE	FALSE	FALSE	finngen_R12_P16_NEONTAL_JAUND_OTH_UNSP_CAUSES	18	67213061	0.0914339	500187	0.510814	Neonatal jaundice from other and unspecified causes || id:finngen_R12_P16_NEONTAL_JAUND_OTH_UNSP_CAUSES	Neonatal jaundice from other and unspecified causes	Neonatal jaundice from other and unspecified causes || ||	TRUE	MedicineITLab	ebi-a-GCST90027462	18	64880298	0.0436496	7.71507e-06	7738	Gut bacterial pathway abundance (ECASYN.PWY..enterobacterial.common.antigen.biosynthesis)	TRUE	textfile	0.0113572	88.8683	20.0072	2	TRUE
rs62043566	C	T	C	T	0.155445	-0.043778	0.408328	0.400015	FALSE	FALSE	FALSE	finngen_R12_P16_NEONTAL_JAUND_OTH_UNSP_CAUSES	15	93137549	0.0699091	500187	0.531174	Neonatal jaundice from other and unspecified causes || id:finngen_R12_P16_NEONTAL_JAUND_OTH_UNSP_CAUSES	Neonatal jaundice from other and unspecified causes	Neonatal jaundice from other and unspecified causes || ||	TRUE	MedicineITLab	ebi-a-GCST90027462	15	93680778	0.0348289	8.07811e-06	7738	Gut bacterial pathway abundance (ECASYN.PWY..enterobacterial.common.antigen.biosynthesis)	TRUE	textfile	0.0116755	91.3883	19.9193	2	TRUE
rs72727948	A	C	A	C	-0.306134	-0.346897	0.0684841	0.046654	FALSE	FALSE	FALSE	finngen_R12_P16_NEONTAL_JAUND_OTH_UNSP_CAUSES	8	133951366	0.159693	500187	0.0298346	Neonatal jaundice from other and unspecified causes || id:finngen_R12_P16_NEONTAL_JAUND_OTH_UNSP_CAUSES	Neonatal jaundice from other and unspecified causes	Neonatal jaundice from other and unspecified causes || ||	TRUE	MedicineITLab	ebi-a-GCST90027462	8	134963609	0.0692836	9.93596e-06	7738	Gut bacterial pathway abundance (ECASYN.PWY..enterobacterial.common.antigen.biosynthesis)	TRUE	textfile	0.0119573	93.6211	19.5237	2	TRUE
rs61817056	T	C	T	C	-0.146109	-0.000775081	0.285203	0.242136	FALSE	FALSE	FALSE	finngen_R12_P16_NEONTAL_JAUND_OTH_UNSP_CAUSES	1	204272379	0.0791488	500187	0.992187	Neonatal jaundice from other and unspecified causes || id:finngen_R12_P16_NEONTAL_JAUND_OTH_UNSP_CAUSES	Neonatal jaundice from other and unspecified causes	Neonatal jaundice from other and unspecified causes || ||	TRUE	MedicineITLab	ebi-a-GCST90027463	1	204241507	0.0326057	7.42592e-06	7738	Gut bacterial pathway abundance (ENTBACSYN.PWY..enterobactin.biosynthesis)	TRUE	textfile	0.00870404	67.9257	20.0801	2	TRUE
rs706111	A	T	A	T	0.231567	-0.0923204	0.122654	0.166542	FALSE	TRUE	FALSE	finngen_R12_P16_NEONTAL_JAUND_OTH_UNSP_CAUSES	9	33244485	0.0915088	500187	0.313038	Neonatal jaundice from other and unspecified causes || id:finngen_R12_P16_NEONTAL_JAUND_OTH_UNSP_CAUSES	Neonatal jaundice from other and unspecified causes	Neonatal jaundice from other and unspecified causes || ||	TRUE	MedicineITLab	ebi-a-GCST90027463	9	33244483	0.0457302	4.11065e-07	7738	Gut bacterial pathway abundance (ENTBACSYN.PWY..enterobactin.biosynthesis)	TRUE	textfile	0.0115408	90.322	25.6417	2	TRUE
rs11209445	G	A	G	A	0.0915904	-0.0124339	0.621444	0.715008	FALSE	FALSE	FALSE	finngen_R12_P16_NEONTAL_JAUND_OTH_UNSP_CAUSES	1	69395322	0.0766657	500187	0.871162	Neonatal jaundice from other and unspecified causes || id:finngen_R12_P16_NEONTAL_JAUND_OTH_UNSP_CAUSES	Neonatal jaundice from other and unspecified causes	Neonatal jaundice from other and unspecified causes || ||	TRUE	MedicineITLab	ebi-a-GCST90027464	1	69861005	0.020289	6.35302e-06	7738	Gut bacterial pathway abundance (FAO.PWY..fatty.acid..beta..oxidation.I)	TRUE	textfile	0.00394695	30.6546	20.3788	2	TRUE
rs11761901	A	G	A	G	-0.111105	0.0690073	0.217568	0.264479	FALSE	FALSE	FALSE	finngen_R12_P16_NEONTAL_JAUND_OTH_UNSP_CAUSES	7	116251632	0.0788032	500187	0.381197	Neonatal jaundice from other and unspecified causes || id:finngen_R12_P16_NEONTAL_JAUND_OTH_UNSP_CAUSES	Neonatal jaundice from other and unspecified causes	Neonatal jaundice from other and unspecified causes || ||	TRUE	MedicineITLab	ebi-a-GCST90027464	7	115891686	0.0239709	3.5696e-06	7738	Gut bacterial pathway abundance (FAO.PWY..fatty.acid..beta..oxidation.I)	TRUE	textfile	0.0042028	32.6501	21.4832	2	TRUE
rs12111746	A	G	A	G	-0.123757	0.0816438	0.153754	0.120537	FALSE	FALSE	FALSE	finngen_R12_P16_NEONTAL_JAUND_OTH_UNSP_CAUSES	7	35533345	0.104787	500187	0.435895	Neonatal jaundice from other and unspecified causes || id:finngen_R12_P16_NEONTAL_JAUND_OTH_UNSP_CAUSES	Neonatal jaundice from other and unspecified causes	Neonatal jaundice from other and unspecified causes || ||	TRUE	MedicineITLab	ebi-a-GCST90027464	7	35572955	0.0276225	7.45332e-06	7738	Gut bacterial pathway abundance (FAO.PWY..fatty.acid..beta..oxidation.I)	TRUE	textfile	0.00398559	30.9559	20.0731	2	TRUE
rs13087509	T	C	T	C	-0.186384	0.0820169	0.928931	0.924358	FALSE	FALSE	FALSE	finngen_R12_P16_NEONTAL_JAUND_OTH_UNSP_CAUSES	3	22472645	0.127705	500187	0.52072	Neonatal jaundice from other and unspecified causes || id:finngen_R12_P16_NEONTAL_JAUND_OTH_UNSP_CAUSES	Neonatal jaundice from other and unspecified causes	Neonatal jaundice from other and unspecified causes || ||	TRUE	MedicineITLab	ebi-a-GCST90027464	3	22514136	0.0410643	5.6564e-06	7738	Gut bacterial pathway abundance (FAO.PWY..fatty.acid..beta..oxidation.I)	TRUE	textfile	0.00458681	35.6471	20.601	2	TRUE
rs4645624	G	A	G	A	0.104313	0.082627	0.238138	0.325389	FALSE	FALSE	FALSE	finngen_R12_P16_NEONTAL_JAUND_OTH_UNSP_CAUSES	9	24034182	0.0729524	500187	0.257376	Neonatal jaundice from other and unspecified causes || id:finngen_R12_P16_NEONTAL_JAUND_OTH_UNSP_CAUSES	Neonatal jaundice from other and unspecified causes	Neonatal jaundice from other and unspecified causes || ||	TRUE	MedicineITLab	ebi-a-GCST90027464	9	24034180	0.0232806	7.44046e-06	7738	Gut bacterial pathway abundance (FAO.PWY..fatty.acid..beta..oxidation.I)	TRUE	textfile	0.00394832	30.6652	20.0765	2	TRUE
rs4883632	T	C	T	C	-0.0916478	-0.0515147	0.51449	0.484052	FALSE	FALSE	FALSE	finngen_R12_P16_NEONTAL_JAUND_OTH_UNSP_CAUSES	12	132621435	0.0696286	500187	0.459392	Neonatal jaundice from other and unspecified causes || id:finngen_R12_P16_NEONTAL_JAUND_OTH_UNSP_CAUSES	Neonatal jaundice from other and unspecified causes	Neonatal jaundice from other and unspecified causes || ||	TRUE	MedicineITLab	ebi-a-GCST90027464	12	133198021	0.0206394	8.97842e-06	7738	Gut bacterial pathway abundance (FAO.PWY..fatty.acid..beta..oxidation.I)	TRUE	textfile	0.00419613	32.5981	19.7174	2	TRUE
rs62305209	G	A	G	A	-0.16418	-0.0682576	0.0836224	0.127608	FALSE	FALSE	FALSE	finngen_R12_P16_NEONTAL_JAUND_OTH_UNSP_CAUSES	4	46870111	0.100995	500187	0.499134	Neonatal jaundice from other and unspecified causes || id:finngen_R12_P16_NEONTAL_JAUND_OTH_UNSP_CAUSES	Neonatal jaundice from other and unspecified causes	Neonatal jaundice from other and unspecified causes || ||	TRUE	MedicineITLab	ebi-a-GCST90027464	4	46872128	0.0364364	6.6077e-06	7738	Gut bacterial pathway abundance (FAO.PWY..fatty.acid..beta..oxidation.I)	TRUE	textfile	0.00413112	32.0909	20.3034	2	TRUE
rs77917213	T	C	T	C	0.179322	0.220466	0.0890628	0.0849006	FALSE	FALSE	FALSE	finngen_R12_P16_NEONTAL_JAUND_OTH_UNSP_CAUSES	2	44168733	0.122758	500187	0.0725037	Neonatal jaundice from other and unspecified causes || id:finngen_R12_P16_NEONTAL_JAUND_OTH_UNSP_CAUSES	Neonatal jaundice from other and unspecified causes	Neonatal jaundice from other and unspecified causes || ||	TRUE	MedicineITLab	ebi-a-GCST90027464	2	44395872	0.0357597	5.31337e-07	7738	Gut bacterial pathway abundance (FAO.PWY..fatty.acid..beta..oxidation.I)	TRUE	textfile	0.00521773	40.5761	25.1466	2	TRUE
rs11253111	C	T	C	T	-0.088334	0.0353487	0.445402	0.475671	FALSE	FALSE	FALSE	finngen_R12_P16_NEONTAL_JAUND_OTH_UNSP_CAUSES	10	5338701	0.0694506	500187	0.610769	Neonatal jaundice from other and unspecified causes || id:finngen_R12_P16_NEONTAL_JAUND_OTH_UNSP_CAUSES	Neonatal jaundice from other and unspecified causes	Neonatal jaundice from other and unspecified causes || ||	TRUE	MedicineITLab	ebi-a-GCST90027465	10	5380664	0.0191906	4.16495e-06	7738	Gut bacterial pathway abundance (FERMENTATION.PWY..mixed.acid.fermentation)	TRUE	textfile	0.00385493	29.9371	21.1874	2	TRUE
rs13235115	C	T	C	T	0.155456	-0.0107494	0.877922	0.877188	FALSE	FALSE	FALSE	finngen_R12_P16_NEONTAL_JAUND_OTH_UNSP_CAUSES	7	155339507	0.104689	500187	0.918217	Neonatal jaundice from other and unspecified causes || id:finngen_R12_P16_NEONTAL_JAUND_OTH_UNSP_CAUSES	Neonatal jaundice from other and unspecified causes	Neonatal jaundice from other and unspecified causes || ||	TRUE	MedicineITLab	ebi-a-GCST90027465	7	155131747	0.0290665	8.87789e-08	7738	Gut bacterial pathway abundance (FERMENTATION.PWY..mixed.acid.fermentation)	TRUE	textfile	0.0051801	40.2819	28.6042	2	TRUE
rs17175056	G	A	G	A	0.127861	-0.0451399	0.122589	0.130853	FALSE	FALSE	FALSE	finngen_R12_P16_NEONTAL_JAUND_OTH_UNSP_CAUSES	13	94127030	0.104655	500187	0.666236	Neonatal jaundice from other and unspecified causes || id:finngen_R12_P16_NEONTAL_JAUND_OTH_UNSP_CAUSES	Neonatal jaundice from other and unspecified causes	Neonatal jaundice from other and unspecified causes || ||	TRUE	MedicineITLab	ebi-a-GCST90027465	13	94779284	0.0287119	8.45824e-06	7738	Gut bacterial pathway abundance (FERMENTATION.PWY..mixed.acid.fermentation)	TRUE	textfile	0.00351691	27.3028	19.8314	2	TRUE
rs6085392	A	G	A	G	0.0978381	0.0383398	0.260986	0.191704	FALSE	FALSE	FALSE	finngen_R12_P16_NEONTAL_JAUND_OTH_UNSP_CAUSES	20	6086077	0.087657	500187	0.661832	Neonatal jaundice from other and unspecified causes || id:finngen_R12_P16_NEONTAL_JAUND_OTH_UNSP_CAUSES	Neonatal jaundice from other and unspecified causes	Neonatal jaundice from other and unspecified causes || ||	TRUE	MedicineITLab	ebi-a-GCST90027465	20	6066724	0.021937	8.19728e-06	7738	Gut bacterial pathway abundance (FERMENTATION.PWY..mixed.acid.fermentation)	TRUE	textfile	0.00369246	28.6707	19.8912	2	TRUE
rs6123777	A	G	A	G	0.153475	-0.0497053	0.101285	0.108531	FALSE	FALSE	FALSE	finngen_R12_P16_NEONTAL_JAUND_OTH_UNSP_CAUSES	20	58210333	0.109915	500187	0.651112	Neonatal jaundice from other and unspecified causes || id:finngen_R12_P16_NEONTAL_JAUND_OTH_UNSP_CAUSES	Neonatal jaundice from other and unspecified causes	Neonatal jaundice from other and unspecified causes || ||	TRUE	MedicineITLab	ebi-a-GCST90027465	20	56785389	0.0343227	7.76623e-06	7738	Gut bacterial pathway abundance (FERMENTATION.PWY..mixed.acid.fermentation)	TRUE	textfile	0.00428817	33.3162	19.9946	2	TRUE
rs61861701	G	A	G	A	0.116389	-0.0483928	0.245597	0.185468	FALSE	FALSE	FALSE	finngen_R12_P16_NEONTAL_JAUND_OTH_UNSP_CAUSES	10	110605246	0.0881506	500187	0.583021	Neonatal jaundice from other and unspecified causes || id:finngen_R12_P16_NEONTAL_JAUND_OTH_UNSP_CAUSES	Neonatal jaundice from other and unspecified causes	Neonatal jaundice from other and unspecified causes || ||	TRUE	MedicineITLab	ebi-a-GCST90027465	10	112365004	0.0229379	3.89377e-07	7738	Gut bacterial pathway abundance (FERMENTATION.PWY..mixed.acid.fermentation)	TRUE	textfile	0.00501973	39.0285	25.7464	2	TRUE
rs72770371	G	C	G	C	-0.147139	-0.0381722	0.0938459	0.132076	FALSE	TRUE	FALSE	finngen_R12_P16_NEONTAL_JAUND_OTH_UNSP_CAUSES	1	247204834	0.102499	500187	0.709584	Neonatal jaundice from other and unspecified causes || id:finngen_R12_P16_NEONTAL_JAUND_OTH_UNSP_CAUSES	Neonatal jaundice from other and unspecified causes	Neonatal jaundice from other and unspecified causes || ||	TRUE	MedicineITLab	ebi-a-GCST90027465	1	247368136	0.0326224	6.47158e-06	7738	Gut bacterial pathway abundance (FERMENTATION.PWY..mixed.acid.fermentation)	TRUE	textfile	0.00368216	28.5905	20.3434	2	TRUE
rs743920	G	C	G	C	-0.151934	0.167437	0.128486	0.113437	FALSE	TRUE	FALSE	finngen_R12_P16_NEONTAL_JAUND_OTH_UNSP_CAUSES	22	29225139	0.10706	500187	0.117831	Neonatal jaundice from other and unspecified causes || id:finngen_R12_P16_NEONTAL_JAUND_OTH_UNSP_CAUSES	Neonatal jaundice from other and unspecified causes	Neonatal jaundice from other and unspecified causes || ||	TRUE	MedicineITLab	ebi-a-GCST90027465	22	29621128	0.0322058	2.3866e-06	7738	Gut bacterial pathway abundance (FERMENTATION.PWY..mixed.acid.fermentation)	TRUE	textfile	0.00516976	40.2011	22.2557	2	TRUE
rs7659451	G	A	G	A	0.113654	0.0139366	0.824174	0.88771	FALSE	FALSE	FALSE	finngen_R12_P16_NEONTAL_JAUND_OTH_UNSP_CAUSES	4	10728889	0.11113	500187	0.900201	Neonatal jaundice from other and unspecified causes || id:finngen_R12_P16_NEONTAL_JAUND_OTH_UNSP_CAUSES	Neonatal jaundice from other and unspecified causes	Neonatal jaundice from other and unspecified causes || ||	TRUE	MedicineITLab	ebi-a-GCST90027465	4	10730513	0.0255139	8.40582e-06	7738	Gut bacterial pathway abundance (FERMENTATION.PWY..mixed.acid.fermentation)	TRUE	textfile	0.0037437	29.0701	19.8434	2	TRUE
rs776910	G	A	G	A	0.112024	0.214323	0.825487	0.803666	FALSE	FALSE	FALSE	finngen_R12_P16_NEONTAL_JAUND_OTH_UNSP_CAUSES	1	10786483	0.0845272	500187	0.0112272	Neonatal jaundice from other and unspecified causes || id:finngen_R12_P16_NEONTAL_JAUND_OTH_UNSP_CAUSES	Neonatal jaundice from other and unspecified causes	Neonatal jaundice from other and unspecified causes || ||	TRUE	MedicineITLab	ebi-a-GCST90027465	1	10846540	0.0251821	8.6453e-06	7738	Gut bacterial pathway abundance (FERMENTATION.PWY..mixed.acid.fermentation)	TRUE	textfile	0.00361568	28.0724	19.7897	2	TRUE
rs116470157	T	C	T	C	-0.157257	0.183635	0.0655714	0.0978332	FALSE	FALSE	FALSE	finngen_R12_P16_NEONTAL_JAUND_OTH_UNSP_CAUSES	2	64868952	0.11399	500187	0.107185	Neonatal jaundice from other and unspecified causes || id:finngen_R12_P16_NEONTAL_JAUND_OTH_UNSP_CAUSES	Neonatal jaundice from other and unspecified causes	Neonatal jaundice from other and unspecified causes || ||	TRUE	MedicineITLab	ebi-a-GCST90027466	2	65096086	0.0345673	5.38257e-06	7738	Gut bacterial pathway abundance (FUCCAT.PWY..fucose.degradation)	TRUE	textfile	0.00303047	23.515	20.6961	2	TRUE
rs11731492	T	C	T	C	0.157379	-0.000849616	0.0717673	0.0625148	FALSE	FALSE	FALSE	finngen_R12_P16_NEONTAL_JAUND_OTH_UNSP_CAUSES	4	15151729	0.146566	500187	0.995375	Neonatal jaundice from other and unspecified causes || id:finngen_R12_P16_NEONTAL_JAUND_OTH_UNSP_CAUSES	Neonatal jaundice from other and unspecified causes	Neonatal jaundice from other and unspecified causes || ||	TRUE	MedicineITLab	ebi-a-GCST90027466	4	15153353	0.0350092	6.94576e-06	7738	Gut bacterial pathway abundance (FUCCAT.PWY..fucose.degradation)	TRUE	textfile	0.00329995	25.6129	20.2083	2	TRUE
rs12621639	A	C	A	C	0.0768744	-0.0648936	0.505619	0.586371	FALSE	FALSE	FALSE	finngen_R12_P16_NEONTAL_JAUND_OTH_UNSP_CAUSES	2	229311098	0.0689485	500187	0.346608	Neonatal jaundice from other and unspecified causes || id:finngen_R12_P16_NEONTAL_JAUND_OTH_UNSP_CAUSES	Neonatal jaundice from other and unspecified causes	Neonatal jaundice from other and unspecified causes || ||	TRUE	MedicineITLab	ebi-a-GCST90027466	2	230175814	0.0171812	7.66479e-06	7738	Gut bacterial pathway abundance (FUCCAT.PWY..fucose.degradation)	TRUE	textfile	0.00295446	22.9235	20.0197	2	TRUE
rs13336538	G	A	G	A	0.0912246	-0.0141134	0.244732	0.318628	FALSE	FALSE	FALSE	finngen_R12_P16_NEONTAL_JAUND_OTH_UNSP_CAUSES	16	25899444	0.0734104	500187	0.847543	Neonatal jaundice from other and unspecified causes || id:finngen_R12_P16_NEONTAL_JAUND_OTH_UNSP_CAUSES	Neonatal jaundice from other and unspecified causes	Neonatal jaundice from other and unspecified causes || ||	TRUE	MedicineITLab	ebi-a-GCST90027466	16	25910765	0.0200654	5.45783e-06	7738	Gut bacterial pathway abundance (FUCCAT.PWY..fucose.degradation)	TRUE	textfile	0.00307642	23.8726	20.6694	2	TRUE
rs1480889	T	C	T	C	0.0758833	-0.154288	0.458528	0.469414	FALSE	FALSE	FALSE	finngen_R12_P16_NEONTAL_JAUND_OTH_UNSP_CAUSES	8	92342810	0.0682112	500187	0.0237023	Neonatal jaundice from other and unspecified causes || id:finngen_R12_P16_NEONTAL_JAUND_OTH_UNSP_CAUSES	Neonatal jaundice from other and unspecified causes	Neonatal jaundice from other and unspecified causes || ||	TRUE	MedicineITLab	ebi-a-GCST90027466	8	93355038	0.016962	7.6867e-06	7738	Gut bacterial pathway abundance (FUCCAT.PWY..fucose.degradation)	TRUE	textfile	0.00285933	22.1832	20.0142	2	TRUE
rs17503513	T	G	T	G	0.104512	-0.0164217	0.207469	0.23113	FALSE	FALSE	FALSE	finngen_R12_P16_NEONTAL_JAUND_OTH_UNSP_CAUSES	8	17435803	0.0811186	500187	0.839572	Neonatal jaundice from other and unspecified causes || id:finngen_R12_P16_NEONTAL_JAUND_OTH_UNSP_CAUSES	Neonatal jaundice from other and unspecified causes	Neonatal jaundice from other and unspecified causes || ||	TRUE	MedicineITLab	ebi-a-GCST90027466	8	17293312	0.0212123	8.35103e-07	7738	Gut bacterial pathway abundance (FUCCAT.PWY..fucose.degradation)	TRUE	textfile	0.00359196	27.8876	24.2749	2	TRUE
rs1940965	C	A	C	A	-0.138755	0.188463	0.084563	0.099977	FALSE	FALSE	FALSE	finngen_R12_P16_NEONTAL_JAUND_OTH_UNSP_CAUSES	11	105895135	0.118347	500187	0.111282	Neonatal jaundice from other and unspecified causes || id:finngen_R12_P16_NEONTAL_JAUND_OTH_UNSP_CAUSES	Neonatal jaundice from other and unspecified causes	Neonatal jaundice from other and unspecified causes || ||	TRUE	MedicineITLab	ebi-a-GCST90027466	11	105765861	0.0310613	7.92793e-06	7738	Gut bacterial pathway abundance (FUCCAT.PWY..fucose.degradation)	TRUE	textfile	0.00298082	23.1286	19.9553	2	TRUE
rs342221	T	G	T	G	-0.076973	-0.00049437	0.440168	0.447548	FALSE	FALSE	FALSE	finngen_R12_P16_NEONTAL_JAUND_OTH_UNSP_CAUSES	7	106687688	0.0687345	500187	0.994261	Neonatal jaundice from other and unspecified causes || id:finngen_R12_P16_NEONTAL_JAUND_OTH_UNSP_CAUSES	Neonatal jaundice from other and unspecified causes	Neonatal jaundice from other and unspecified causes || ||	TRUE	MedicineITLab	ebi-a-GCST90027466	7	106328134	0.0172478	8.09077e-06	7738	Gut bacterial pathway abundance (FUCCAT.PWY..fucose.degradation)	TRUE	textfile	0.00292	22.6553	19.9163	2	TRUE
rs395474	A	G	A	G	0.1524	-0.0306711	0.921998	0.960655	FALSE	FALSE	FALSE	finngen_R12_P16_NEONTAL_JAUND_OTH_UNSP_CAUSES	4	107094100	0.173911	500187	0.860011	Neonatal jaundice from other and unspecified causes || id:finngen_R12_P16_NEONTAL_JAUND_OTH_UNSP_CAUSES	Neonatal jaundice from other and unspecified causes	Neonatal jaundice from other and unspecified causes || ||	TRUE	MedicineITLab	ebi-a-GCST90027466	4	108015257	0.0325768	2.89448e-06	7738	Gut bacterial pathway abundance (FUCCAT.PWY..fucose.degradation)	TRUE	textfile	0.00334069	25.9302	21.8853	2	TRUE
rs76523770	T	G	T	G	0.152249	0.0812093	0.0689696	0.0652022	FALSE	FALSE	FALSE	finngen_R12_P16_NEONTAL_JAUND_OTH_UNSP_CAUSES	4	36059962	0.135899	500187	0.550127	Neonatal jaundice from other and unspecified causes || id:finngen_R12_P16_NEONTAL_JAUND_OTH_UNSP_CAUSES	Neonatal jaundice from other and unspecified causes	Neonatal jaundice from other and unspecified causes || ||	TRUE	MedicineITLab	ebi-a-GCST90027466	4	36061584	0.0343819	9.50298e-06	7738	Gut bacterial pathway abundance (FUCCAT.PWY..fucose.degradation)	TRUE	textfile	0.00297687	23.0979	19.6087	2	TRUE
rs17729512	G	A	G	A	0.204838	0.0449089	0.0721954	0.0616066	FALSE	FALSE	FALSE	finngen_R12_P16_NEONTAL_JAUND_OTH_UNSP_CAUSES	8	88293773	0.139071	500187	0.746756	Neonatal jaundice from other and unspecified causes || id:finngen_R12_P16_NEONTAL_JAUND_OTH_UNSP_CAUSES	Neonatal jaundice from other and unspecified causes	Neonatal jaundice from other and unspecified causes || ||	TRUE	MedicineITLab	ebi-a-GCST90027467	8	89306002	0.0461462	9.04232e-06	7738	Gut bacterial pathway abundance (FUC.RHAMCAT.PWY..superpathway.of.fucose.and.rhamnose.degradation)	TRUE	textfile	0.00562105	43.7302	19.7038	2	TRUE
rs2420129	A	C	A	C	-0.193205	0.00140495	0.919003	0.874146	FALSE	FALSE	FALSE	finngen_R12_P16_NEONTAL_JAUND_OTH_UNSP_CAUSES	13	26331749	0.102887	500187	0.989105	Neonatal jaundice from other and unspecified causes || id:finngen_R12_P16_NEONTAL_JAUND_OTH_UNSP_CAUSES	Neonatal jaundice from other and unspecified causes	Neonatal jaundice from other and unspecified causes || ||	TRUE	MedicineITLab	ebi-a-GCST90027467	13	26905886	0.043613	9.42367e-06	7738	Gut bacterial pathway abundance (FUC.RHAMCAT.PWY..superpathway.of.fucose.and.rhamnose.degradation)	TRUE	textfile	0.00555716	43.2304	19.6248	2	TRUE
rs2514587	A	G	A	G	0.114772	-0.097456	0.626008	0.722255	FALSE	FALSE	FALSE	finngen_R12_P16_NEONTAL_JAUND_OTH_UNSP_CAUSES	8	118587453	0.0768954	500187	0.205018	Neonatal jaundice from other and unspecified causes || id:finngen_R12_P16_NEONTAL_JAUND_OTH_UNSP_CAUSES	Neonatal jaundice from other and unspecified causes	Neonatal jaundice from other and unspecified causes || ||	TRUE	MedicineITLab	ebi-a-GCST90027467	8	119599692	0.02552	6.88034e-06	7738	Gut bacterial pathway abundance (FUC.RHAMCAT.PWY..superpathway.of.fucose.and.rhamnose.degradation)	TRUE	textfile	0.006168	48.0118	20.226	2	TRUE
rs4711791	A	G	A	G	-0.131441	0.0187727	0.311064	0.309879	FALSE	FALSE	FALSE	finngen_R12_P16_NEONTAL_JAUND_OTH_UNSP_CAUSES	6	44630818	0.0740443	500187	0.799856	Neonatal jaundice from other and unspecified causes || id:finngen_R12_P16_NEONTAL_JAUND_OTH_UNSP_CAUSES	Neonatal jaundice from other and unspecified causes	Neonatal jaundice from other and unspecified causes || ||	TRUE	MedicineITLab	ebi-a-GCST90027467	6	44598555	0.0266352	8.02047e-07	7738	Gut bacterial pathway abundance (FUC.RHAMCAT.PWY..superpathway.of.fucose.and.rhamnose.degradation)	TRUE	textfile	0.00740492	57.7118	24.3528	2	TRUE
rs7222065	T	C	T	C	-0.208307	-0.0346653	0.0927288	0.0670131	FALSE	FALSE	FALSE	finngen_R12_P16_NEONTAL_JAUND_OTH_UNSP_CAUSES	17	71320370	0.138461	500187	0.802309	Neonatal jaundice from other and unspecified causes || id:finngen_R12_P16_NEONTAL_JAUND_OTH_UNSP_CAUSES	Neonatal jaundice from other and unspecified causes	Neonatal jaundice from other and unspecified causes || ||	TRUE	MedicineITLab	ebi-a-GCST90027467	17	69316511	0.0432142	1.43308e-06	7738	Gut bacterial pathway abundance (FUC.RHAMCAT.PWY..superpathway.of.fucose.and.rhamnose.degradation)	TRUE	textfile	0.00730112	56.8969	23.2356	2	TRUE
rs77474207	G	A	G	A	-0.198637	0.103713	0.0998954	0.0850539	FALSE	FALSE	FALSE	finngen_R12_P16_NEONTAL_JAUND_OTH_UNSP_CAUSES	6	18010342	0.122051	500187	0.395465	Neonatal jaundice from other and unspecified causes || id:finngen_R12_P16_NEONTAL_JAUND_OTH_UNSP_CAUSES	Neonatal jaundice from other and unspecified causes	Neonatal jaundice from other and unspecified causes || ||	TRUE	MedicineITLab	ebi-a-GCST90027467	6	18010573	0.0410775	1.327e-06	7738	Gut bacterial pathway abundance (FUC.RHAMCAT.PWY..superpathway.of.fucose.and.rhamnose.degradation)	TRUE	textfile	0.00709559	55.2838	23.3836	2	TRUE
rs7937701	G	A	G	A	-0.120752	-0.00563504	0.499312	0.609669	FALSE	FALSE	FALSE	finngen_R12_P16_NEONTAL_JAUND_OTH_UNSP_CAUSES	11	73121632	0.0695798	500187	0.935452	Neonatal jaundice from other and unspecified causes || id:finngen_R12_P16_NEONTAL_JAUND_OTH_UNSP_CAUSES	Neonatal jaundice from other and unspecified causes	Neonatal jaundice from other and unspecified causes || ||	TRUE	MedicineITLab	ebi-a-GCST90027467	11	72832677	0.024402	7.48049e-07	7738	Gut bacterial pathway abundance (FUC.RHAMCAT.PWY..superpathway.of.fucose.and.rhamnose.degradation)	TRUE	textfile	0.00729051	56.8136	24.4871	2	TRUE
rs9542995	A	G	A	G	-0.171703	-0.11785	0.286838	0.388964	FALSE	FALSE	FALSE	finngen_R12_P16_NEONTAL_JAUND_OTH_UNSP_CAUSES	13	72536186	0.0753842	500187	0.117977	Neonatal jaundice from other and unspecified causes || id:finngen_R12_P16_NEONTAL_JAUND_OTH_UNSP_CAUSES	Neonatal jaundice from other and unspecified causes	Neonatal jaundice from other and unspecified causes || ||	TRUE	MedicineITLab	ebi-a-GCST90027467	13	73110324	0.0355509	1.36672e-06	7738	Gut bacterial pathway abundance (FUC.RHAMCAT.PWY..superpathway.of.fucose.and.rhamnose.degradation)	TRUE	textfile	0.0120618	94.449	23.3268	2	TRUE
rs117047298	A	T	A	T	0.196059	-0.0637364	0.159337	0.159991	FALSE	TRUE	FALSE	finngen_R12_P16_NEONTAL_JAUND_OTH_UNSP_CAUSES	11	58355515	0.0944692	500187	0.499879	Neonatal jaundice from other and unspecified causes || id:finngen_R12_P16_NEONTAL_JAUND_OTH_UNSP_CAUSES	Neonatal jaundice from other and unspecified causes	Neonatal jaundice from other and unspecified causes || ||	TRUE	MedicineITLab	ebi-a-GCST90027468	11	58122988	0.0400752	9.9669e-07	7738	Gut bacterial pathway abundance (GALACTARDEG.PWY..D.galactarate.degradation.I)	TRUE	textfile	0.0102977	80.4922	23.9344	2	TRUE
rs1366424	A	G	A	G	0.185118	-0.096887	0.134736	0.17378	FALSE	FALSE	FALSE	finngen_R12_P16_NEONTAL_JAUND_OTH_UNSP_CAUSES	2	40183162	0.0890347	500187	0.276509	Neonatal jaundice from other and unspecified causes || id:finngen_R12_P16_NEONTAL_JAUND_OTH_UNSP_CAUSES	Neonatal jaundice from other and unspecified causes	Neonatal jaundice from other and unspecified causes || ||	TRUE	MedicineITLab	ebi-a-GCST90027468	2	40410302	0.0419062	9.98734e-06	7738	Gut bacterial pathway abundance (GALACTARDEG.PWY..D.galactarate.degradation.I)	TRUE	textfile	0.00799024	62.3103	19.5137	2	TRUE
rs146624623	G	A	G	A	-0.223714	-0.0782802	0.10064	0.056036	FALSE	FALSE	FALSE	finngen_R12_P16_NEONTAL_JAUND_OTH_UNSP_CAUSES	7	152787777	0.148243	500187	0.597463	Neonatal jaundice from other and unspecified causes || id:finngen_R12_P16_NEONTAL_JAUND_OTH_UNSP_CAUSES	Neonatal jaundice from other and unspecified causes	Neonatal jaundice from other and unspecified causes || ||	TRUE	MedicineITLab	ebi-a-GCST90027468	7	152484862	0.0504934	9.39918e-06	7738	Gut bacterial pathway abundance (GALACTARDEG.PWY..D.galactarate.degradation.I)	TRUE	textfile	0.00905984	70.7277	19.6299	2	TRUE
rs1866720	C	G	C	G	0.153926	-0.0088129	0.342302	0.338104	FALSE	TRUE	FALSE	finngen_R12_P16_NEONTAL_JAUND_OTH_UNSP_CAUSES	8	2161517	0.0709298	500187	0.901119	Neonatal jaundice from other and unspecified causes || id:finngen_R12_P16_NEONTAL_JAUND_OTH_UNSP_CAUSES	Neonatal jaundice from other and unspecified causes	Neonatal jaundice from other and unspecified causes || ||	TRUE	MedicineITLab	ebi-a-GCST90027468	8	2109442	0.0301213	3.21825e-07	7738	Gut bacterial pathway abundance (GALACTARDEG.PWY..D.galactarate.degradation.I)	TRUE	textfile	0.0106682	83.4189	26.1142	2	TRUE
rs6916769	G	T	G	T	-0.142408	0.144139	0.298281	0.288024	FALSE	FALSE	FALSE	finngen_R12_P16_NEONTAL_JAUND_OTH_UNSP_CAUSES	6	75992801	0.0754277	500187	0.0560106	Neonatal jaundice from other and unspecified causes || id:finngen_R12_P16_NEONTAL_JAUND_OTH_UNSP_CAUSES	Neonatal jaundice from other and unspecified causes	Neonatal jaundice from other and unspecified causes || ||	TRUE	MedicineITLab	ebi-a-GCST90027468	6	76702518	0.0314154	5.81407e-06	7738	Gut bacterial pathway abundance (GALACTARDEG.PWY..D.galactarate.degradation.I)	TRUE	textfile	0.00848961	66.2379	20.5487	2	TRUE
rs7461966	G	C	G	C	0.196781	-0.170407	0.117127	0.103436	FALSE	TRUE	FALSE	finngen_R12_P16_NEONTAL_JAUND_OTH_UNSP_CAUSES	8	87728836	0.109358	500187	0.119174	Neonatal jaundice from other and unspecified causes || id:finngen_R12_P16_NEONTAL_JAUND_OTH_UNSP_CAUSES	Neonatal jaundice from other and unspecified causes	Neonatal jaundice from other and unspecified causes || ||	TRUE	MedicineITLab	ebi-a-GCST90027468	8	88741064	0.0439708	7.63203e-06	7738	Gut bacterial pathway abundance (GALACTARDEG.PWY..D.galactarate.degradation.I)	TRUE	textfile	0.00800851	62.454	20.028	2	TRUE
rs9288803	C	T	C	T	-0.138405	0.0749555	0.404818	0.390818	FALSE	FALSE	FALSE	finngen_R12_P16_NEONTAL_JAUND_OTH_UNSP_CAUSES	3	105413164	0.0702394	500187	0.285907	Neonatal jaundice from other and unspecified causes || id:finngen_R12_P16_NEONTAL_JAUND_OTH_UNSP_CAUSES	Neonatal jaundice from other and unspecified causes	Neonatal jaundice from other and unspecified causes || ||	TRUE	MedicineITLab	ebi-a-GCST90027468	3	105132008	0.0294732	2.65369e-06	7738	Gut bacterial pathway abundance (GALACTARDEG.PWY..D.galactarate.degradation.I)	TRUE	textfile	0.00923088	72.0754	22.0521	2	TRUE
rs1273560	G	A	G	A	0.0928482	0.0570099	0.233308	0.246364	FALSE	FALSE	FALSE	finngen_R12_P16_NEONTAL_JAUND_OTH_UNSP_CAUSES	3	197824169	0.0792763	500187	0.472061	Neonatal jaundice from other and unspecified causes || id:finngen_R12_P16_NEONTAL_JAUND_OTH_UNSP_CAUSES	Neonatal jaundice from other and unspecified causes	Neonatal jaundice from other and unspecified causes || ||	TRUE	MedicineITLab	ebi-a-GCST90027469	3	197551040	0.0207781	7.87463e-06	7738	Gut bacterial pathway abundance (GALACT.GLUCUROCAT.PWY..superpathway.of.hexuronide.and.hexuronate.degradation)	TRUE	textfile	0.00308409	23.9324	19.968	2	TRUE
rs12859492	C	T	C	T	0.0832796	0.0487567	0.30745	0.327759	FALSE	FALSE	FALSE	finngen_R12_P16_NEONTAL_JAUND_OTH_UNSP_CAUSES	13	71331420	0.0725374	500187	0.501482	Neonatal jaundice from other and unspecified causes || id:finngen_R12_P16_NEONTAL_JAUND_OTH_UNSP_CAUSES	Neonatal jaundice from other and unspecified causes	Neonatal jaundice from other and unspecified causes || ||	TRUE	MedicineITLab	ebi-a-GCST90027469	13	71905552	0.0178178	2.95461e-06	7738	Gut bacterial pathway abundance (GALACT.GLUCUROCAT.PWY..superpathway.of.hexuronide.and.hexuronate.degradation)	TRUE	textfile	0.00295347	22.9157	21.8459	2	TRUE
rs2972891	G	A	G	A	0.0723683	0.106821	0.516623	0.461369	FALSE	FALSE	FALSE	finngen_R12_P16_NEONTAL_JAUND_OTH_UNSP_CAUSES	5	18234220	0.0684753	500187	0.118761	Neonatal jaundice from other and unspecified causes || id:finngen_R12_P16_NEONTAL_JAUND_OTH_UNSP_CAUSES	Neonatal jaundice from other and unspecified causes	Neonatal jaundice from other and unspecified causes || ||	TRUE	MedicineITLab	ebi-a-GCST90027469	5	18234329	0.0161718	7.64188e-06	7738	Gut bacterial pathway abundance (GALACT.GLUCUROCAT.PWY..superpathway.of.hexuronide.and.hexuronate.degradation)	TRUE	textfile	0.00261569	20.2881	20.0253	2	TRUE
rs4472353	C	T	C	T	0.0987951	-0.14244	0.822923	0.897289	FALSE	FALSE	FALSE	finngen_R12_P16_NEONTAL_JAUND_OTH_UNSP_CAUSES	6	95630950	0.114514	500187	0.213552	Neonatal jaundice from other and unspecified causes || id:finngen_R12_P16_NEONTAL_JAUND_OTH_UNSP_CAUSES	Neonatal jaundice from other and unspecified causes	Neonatal jaundice from other and unspecified causes || ||	TRUE	MedicineITLab	ebi-a-GCST90027469	6	96078826	0.0213109	3.55386e-06	7738	Gut bacterial pathway abundance (GALACT.GLUCUROCAT.PWY..superpathway.of.hexuronide.and.hexuronate.degradation)	TRUE	textfile	0.00284461	22.0687	21.4915	2	TRUE
rs56210724	C	T	C	T	0.131657	-0.142567	0.093528	0.0800331	FALSE	FALSE	FALSE	finngen_R12_P16_NEONTAL_JAUND_OTH_UNSP_CAUSES	21	14898006	0.128338	500187	0.266623	Neonatal jaundice from other and unspecified causes || id:finngen_R12_P16_NEONTAL_JAUND_OTH_UNSP_CAUSES	Neonatal jaundice from other and unspecified causes	Neonatal jaundice from other and unspecified causes || ||	TRUE	MedicineITLab	ebi-a-GCST90027469	21	16270327	0.0293572	7.30298e-06	7738	Gut bacterial pathway abundance (GALACT.GLUCUROCAT.PWY..superpathway.of.hexuronide.and.hexuronate.degradation)	TRUE	textfile	0.0029391	22.8039	20.1122	2	TRUE
rs5756419	A	T	A	T	0.0844728	-0.0655128	0.293243	0.324396	FALSE	TRUE	FALSE	finngen_R12_P16_NEONTAL_JAUND_OTH_UNSP_CAUSES	22	36950253	0.0735116	500187	0.372828	Neonatal jaundice from other and unspecified causes || id:finngen_R12_P16_NEONTAL_JAUND_OTH_UNSP_CAUSES	Neonatal jaundice from other and unspecified causes	Neonatal jaundice from other and unspecified causes || ||	TRUE	MedicineITLab	ebi-a-GCST90027469	22	37346295	0.0178876	2.33056e-06	7738	Gut bacterial pathway abundance (GALACT.GLUCUROCAT.PWY..superpathway.of.hexuronide.and.hexuronate.degradation)	TRUE	textfile	0.00295775	22.949	22.3013	2	TRUE
rs6065218	G	A	G	A	0.122387	-0.0829857	0.148047	0.116636	FALSE	FALSE	FALSE	finngen_R12_P16_NEONTAL_JAUND_OTH_UNSP_CAUSES	20	40234135	0.105056	500187	0.429573	Neonatal jaundice from other and unspecified causes || id:finngen_R12_P16_NEONTAL_JAUND_OTH_UNSP_CAUSES	Neonatal jaundice from other and unspecified causes	Neonatal jaundice from other and unspecified causes || ||	TRUE	MedicineITLab	ebi-a-GCST90027469	20	38862775	0.0260522	2.63039e-06	7738	Gut bacterial pathway abundance (GALACT.GLUCUROCAT.PWY..superpathway.of.hexuronide.and.hexuronate.degradation)	TRUE	textfile	0.00377847	29.3411	22.069	2	TRUE
rs7182175	T	A	T	A	-0.0838417	-0.00655313	0.73131	0.613181	FALSE	TRUE	FALSE	finngen_R12_P16_NEONTAL_JAUND_OTH_UNSP_CAUSES	15	98359504	0.0699782	500187	0.925391	Neonatal jaundice from other and unspecified causes || id:finngen_R12_P16_NEONTAL_JAUND_OTH_UNSP_CAUSES	Neonatal jaundice from other and unspecified causes	Neonatal jaundice from other and unspecified causes || ||	TRUE	MedicineITLab	ebi-a-GCST90027469	15	98902733	0.0183223	4.74078e-06	7738	Gut bacterial pathway abundance (GALACT.GLUCUROCAT.PWY..superpathway.of.hexuronide.and.hexuronate.degradation)	TRUE	textfile	0.00276251	21.4299	20.9392	2	TRUE
rs79676117	C	A	C	A	-0.171166	0.146228	0.0501703	0.0551149	FALSE	FALSE	FALSE	finngen_R12_P16_NEONTAL_JAUND_OTH_UNSP_CAUSES	20	51799422	0.149709	500187	0.328693	Neonatal jaundice from other and unspecified causes || id:finngen_R12_P16_NEONTAL_JAUND_OTH_UNSP_CAUSES	Neonatal jaundice from other and unspecified causes	Neonatal jaundice from other and unspecified causes || ||	TRUE	MedicineITLab	ebi-a-GCST90027469	20	50415961	0.0373321	4.54057e-06	7738	Gut bacterial pathway abundance (GALACT.GLUCUROCAT.PWY..superpathway.of.hexuronide.and.hexuronate.degradation)	TRUE	textfile	0.00279227	21.6615	21.0218	2	TRUE
rs8079753	A	G	A	G	0.0964075	-0.0696199	0.24166	0.238136	FALSE	FALSE	FALSE	finngen_R12_P16_NEONTAL_JAUND_OTH_UNSP_CAUSES	17	61475088	0.0803884	500187	0.386466	Neonatal jaundice from other and unspecified causes || id:finngen_R12_P16_NEONTAL_JAUND_OTH_UNSP_CAUSES	Neonatal jaundice from other and unspecified causes	Neonatal jaundice from other and unspecified causes || ||	TRUE	MedicineITLab	ebi-a-GCST90027469	17	59552449	0.0192844	5.75559e-07	7738	Gut bacterial pathway abundance (GALACT.GLUCUROCAT.PWY..superpathway.of.hexuronide.and.hexuronate.degradation)	TRUE	textfile	0.00340659	26.4435	24.9925	2	TRUE
rs920917	C	A	C	A	0.110506	-0.0413751	0.134139	0.165917	FALSE	FALSE	FALSE	finngen_R12_P16_NEONTAL_JAUND_OTH_UNSP_CAUSES	15	58396279	0.0925107	500187	0.654698	Neonatal jaundice from other and unspecified causes || id:finngen_R12_P16_NEONTAL_JAUND_OTH_UNSP_CAUSES	Neonatal jaundice from other and unspecified causes	Neonatal jaundice from other and unspecified causes || ||	TRUE	MedicineITLab	ebi-a-GCST90027469	15	58688478	0.0239977	4.12781e-06	7738	Gut bacterial pathway abundance (GALACT.GLUCUROCAT.PWY..superpathway.of.hexuronide.and.hexuronate.degradation)	TRUE	textfile	0.00283664	22.0067	21.2047	2	TRUE
rs12191883	C	T	C	T	0.0832945	-0.0720325	0.476724	0.440381	FALSE	FALSE	FALSE	finngen_R12_P16_NEONTAL_JAUND_OTH_UNSP_CAUSES	6	123832133	0.0688501	500187	0.295458	Neonatal jaundice from other and unspecified causes || id:finngen_R12_P16_NEONTAL_JAUND_OTH_UNSP_CAUSES	Neonatal jaundice from other and unspecified causes	Neonatal jaundice from other and unspecified causes || ||	TRUE	MedicineITLab	ebi-a-GCST90027470	6	124153278	0.0180977	4.17484e-06	7738	Gut bacterial pathway abundance (GALACTUROCAT.PWY..D.galacturonate.degradation.I)	TRUE	textfile	0.00346147	26.8709	21.1829	2	TRUE
rs12415307	G	A	G	A	-0.0898982	-0.132266	0.289443	0.302195	FALSE	FALSE	FALSE	finngen_R12_P16_NEONTAL_JAUND_OTH_UNSP_CAUSES	10	101316495	0.0746537	500187	0.0764399	Neonatal jaundice from other and unspecified causes || id:finngen_R12_P16_NEONTAL_JAUND_OTH_UNSP_CAUSES	Neonatal jaundice from other and unspecified causes	Neonatal jaundice from other and unspecified causes || ||	TRUE	MedicineITLab	ebi-a-GCST90027470	10	103076252	0.0183857	1.01056e-06	7738	Gut bacterial pathway abundance (GALACTUROCAT.PWY..D.galacturonate.degradation.I)	TRUE	textfile	0.00332425	25.8022	23.9079	2	TRUE
rs1716276	T	A	T	A	0.0929155	0.0726021	0.791532	0.827163	FALSE	TRUE	FALSE	finngen_R12_P16_NEONTAL_JAUND_OTH_UNSP_CAUSES	19	49241738	0.0911962	500187	0.425968	Neonatal jaundice from other and unspecified causes || id:finngen_R12_P16_NEONTAL_JAUND_OTH_UNSP_CAUSES	Neonatal jaundice from other and unspecified causes	Neonatal jaundice from other and unspecified causes || ||	TRUE	MedicineITLab	ebi-a-GCST90027470	19	49744995	0.0200474	3.57306e-06	7738	Gut bacterial pathway abundance (GALACTUROCAT.PWY..D.galacturonate.degradation.I)	TRUE	textfile	0.00284914	22.1039	21.4813	2	TRUE
rs1827616	C	T	C	T	0.07341	0.105563	0.507147	0.454839	FALSE	FALSE	FALSE	finngen_R12_P16_NEONTAL_JAUND_OTH_UNSP_CAUSES	5	18235067	0.0686166	500187	0.123938	Neonatal jaundice from other and unspecified causes || id:finngen_R12_P16_NEONTAL_JAUND_OTH_UNSP_CAUSES	Neonatal jaundice from other and unspecified causes	Neonatal jaundice from other and unspecified causes || ||	TRUE	MedicineITLab	ebi-a-GCST90027470	5	18235176	0.0161052	5.16048e-06	7738	Gut bacterial pathway abundance (GALACTUROCAT.PWY..D.galacturonate.degradation.I)	TRUE	textfile	0.00269396	20.8968	20.7768	2	TRUE
rs4472353	C	T	C	T	0.0973552	-0.14244	0.822923	0.897289	FALSE	FALSE	FALSE	finngen_R12_P16_NEONTAL_JAUND_OTH_UNSP_CAUSES	6	95630950	0.114514	500187	0.213552	Neonatal jaundice from other and unspecified causes || id:finngen_R12_P16_NEONTAL_JAUND_OTH_UNSP_CAUSES	Neonatal jaundice from other and unspecified causes	Neonatal jaundice from other and unspecified causes || ||	TRUE	MedicineITLab	ebi-a-GCST90027470	6	96078826	0.0212612	4.67175e-06	7738	Gut bacterial pathway abundance (GALACTUROCAT.PWY..D.galacturonate.degradation.I)	TRUE	textfile	0.00276229	21.4283	20.9673	2	TRUE
rs7182175	T	A	T	A	-0.0855231	-0.00655313	0.73131	0.613181	FALSE	TRUE	FALSE	finngen_R12_P16_NEONTAL_JAUND_OTH_UNSP_CAUSES	15	98359504	0.0699782	500187	0.925391	Neonatal jaundice from other and unspecified causes || id:finngen_R12_P16_NEONTAL_JAUND_OTH_UNSP_CAUSES	Neonatal jaundice from other and unspecified causes	Neonatal jaundice from other and unspecified causes || ||	TRUE	MedicineITLab	ebi-a-GCST90027470	15	98902733	0.0182795	2.88809e-06	7738	Gut bacterial pathway abundance (GALACTUROCAT.PWY..D.galacturonate.degradation.I)	TRUE	textfile	0.00287442	22.3006	21.8896	2	TRUE
rs7872938	A	G	A	G	-0.0725357	0.00666347	0.551324	0.641092	FALSE	FALSE	FALSE	finngen_R12_P16_NEONTAL_JAUND_OTH_UNSP_CAUSES	9	70562587	0.0712326	500187	0.92547	Neonatal jaundice from other and unspecified causes || id:finngen_R12_P16_NEONTAL_JAUND_OTH_UNSP_CAUSES	Neonatal jaundice from other and unspecified causes	Neonatal jaundice from other and unspecified causes || ||	TRUE	MedicineITLab	ebi-a-GCST90027470	9	73177503	0.0161592	7.16242e-06	7738	Gut bacterial pathway abundance (GALACTUROCAT.PWY..D.galacturonate.degradation.I)	TRUE	textfile	0.002603	20.1893	20.1495	2	TRUE
rs8080416	C	T	C	T	0.0876717	-0.0464749	0.255869	0.247139	FALSE	FALSE	FALSE	finngen_R12_P16_NEONTAL_JAUND_OTH_UNSP_CAUSES	17	61474977	0.0796902	500187	0.559761	Neonatal jaundice from other and unspecified causes || id:finngen_R12_P16_NEONTAL_JAUND_OTH_UNSP_CAUSES	Neonatal jaundice from other and unspecified causes	Neonatal jaundice from other and unspecified causes || ||	TRUE	MedicineITLab	ebi-a-GCST90027470	17	59552338	0.0187876	3.06408e-06	7738	Gut bacterial pathway abundance (GALACTUROCAT.PWY..D.galacturonate.degradation.I)	TRUE	textfile	0.00292695	22.7094	21.7759	2	TRUE
rs11211643	G	A	G	A	0.0831748	-0.144091	0.51565	0.527659	FALSE	FALSE	FALSE	finngen_R12_P16_NEONTAL_JAUND_OTH_UNSP_CAUSES	2	1398816	0.068332	500187	0.0349712	Neonatal jaundice from other and unspecified causes || id:finngen_R12_P16_NEONTAL_JAUND_OTH_UNSP_CAUSES	Neonatal jaundice from other and unspecified causes	Neonatal jaundice from other and unspecified causes || ||	TRUE	MedicineITLab	ebi-a-GCST90027471	2	1402588	0.0163098	3.40244e-07	7738	Gut bacterial pathway abundance (GLCMANNANAUT.PWY..superpathway.of.N.acetylglucosamine..N.acetylmannosamine.and.N.acetylneuraminate.degradation)	TRUE	textfile	0.00345563	26.8255	26.0068	2	TRUE
rs13193692	T	G	T	G	0.085911	0.16718	0.230994	0.287607	FALSE	FALSE	FALSE	finngen_R12_P16_NEONTAL_JAUND_OTH_UNSP_CAUSES	6	125758786	0.075901	500187	0.0276223	Neonatal jaundice from other and unspecified causes || id:finngen_R12_P16_NEONTAL_JAUND_OTH_UNSP_CAUSES	Neonatal jaundice from other and unspecified causes	Neonatal jaundice from other and unspecified causes || ||	TRUE	MedicineITLab	ebi-a-GCST90027471	6	126079932	0.0193355	8.86441e-06	7738	Gut bacterial pathway abundance (GLCMANNANAUT.PWY..superpathway.of.N.acetylglucosamine..N.acetylmannosamine.and.N.acetylneuraminate.degradation)	TRUE	textfile	0.00262215	20.3383	19.7418	2	TRUE
rs2467707	C	T	C	T	0.121636	-0.0591074	0.890023	0.903834	FALSE	FALSE	FALSE	finngen_R12_P16_NEONTAL_JAUND_OTH_UNSP_CAUSES	8	25684350	0.116739	500187	0.612631	Neonatal jaundice from other and unspecified causes || id:finngen_R12_P16_NEONTAL_JAUND_OTH_UNSP_CAUSES	Neonatal jaundice from other and unspecified causes	Neonatal jaundice from other and unspecified causes || ||	TRUE	MedicineITLab	ebi-a-GCST90027471	8	25541866	0.0256176	2.05305e-06	7738	Gut bacterial pathway abundance (GLCMANNANAUT.PWY..superpathway.of.N.acetylglucosamine..N.acetylmannosamine.and.N.acetylneuraminate.degradation)	TRUE	textfile	0.00289639	22.4716	22.5449	2	TRUE
rs5756419	A	T	A	T	0.0829004	-0.0655128	0.293243	0.324396	FALSE	TRUE	FALSE	finngen_R12_P16_NEONTAL_JAUND_OTH_UNSP_CAUSES	22	36950253	0.0735116	500187	0.372828	Neonatal jaundice from other and unspecified causes || id:finngen_R12_P16_NEONTAL_JAUND_OTH_UNSP_CAUSES	Neonatal jaundice from other and unspecified causes	Neonatal jaundice from other and unspecified causes || ||	TRUE	MedicineITLab	ebi-a-GCST90027471	22	37346295	0.0178465	3.3979e-06	7738	Gut bacterial pathway abundance (GLCMANNANAUT.PWY..superpathway.of.N.acetylglucosamine..N.acetylmannosamine.and.N.acetylneuraminate.degradation)	TRUE	textfile	0.00284866	22.1002	21.5778	2	TRUE
rs74949229	A	G	A	G	-0.144988	-0.0447379	0.0938701	0.0643463	FALSE	FALSE	FALSE	finngen_R12_P16_NEONTAL_JAUND_OTH_UNSP_CAUSES	10	9484983	0.142533	500187	0.753614	Neonatal jaundice from other and unspecified causes || id:finngen_R12_P16_NEONTAL_JAUND_OTH_UNSP_CAUSES	Neonatal jaundice from other and unspecified causes	Neonatal jaundice from other and unspecified causes || ||	TRUE	MedicineITLab	ebi-a-GCST90027471	10	9526946	0.0283792	3.23966e-07	7738	Gut bacterial pathway abundance (GLCMANNANAUT.PWY..superpathway.of.N.acetylglucosamine..N.acetylmannosamine.and.N.acetylneuraminate.degradation)	TRUE	textfile	0.00357612	27.7641	26.1014	2	TRUE
rs75967282	C	G	C	G	-0.18223	0.00328708	0.0513866	0.14132	FALSE	TRUE	FALSE	finngen_R12_P16_NEONTAL_JAUND_OTH_UNSP_CAUSES	17	61443077	0.0983314	500187	0.973333	Neonatal jaundice from other and unspecified causes || id:finngen_R12_P16_NEONTAL_JAUND_OTH_UNSP_CAUSES	Neonatal jaundice from other and unspecified causes	Neonatal jaundice from other and unspecified causes || ||	TRUE	MedicineITLab	ebi-a-GCST90027471	17	59520438	0.0378294	1.4562e-06	7738	Gut bacterial pathway abundance (GLCMANNANAUT.PWY..superpathway.of.N.acetylglucosamine..N.acetylmannosamine.and.N.acetylneuraminate.degradation)	TRUE	textfile	0.00323749	25.1266	23.205	2	TRUE
rs9445542	T	C	T	C	-0.116241	-0.162224	0.126577	0.114794	FALSE	FALSE	FALSE	finngen_R12_P16_NEONTAL_JAUND_OTH_UNSP_CAUSES	6	65412164	0.110287	500187	0.141312	Neonatal jaundice from other and unspecified causes || id:finngen_R12_P16_NEONTAL_JAUND_OTH_UNSP_CAUSES	Neonatal jaundice from other and unspecified causes	Neonatal jaundice from other and unspecified causes || ||	TRUE	MedicineITLab	ebi-a-GCST90027471	6	66122057	0.0244585	2.00817e-06	7738	Gut bacterial pathway abundance (GLCMANNANAUT.PWY..superpathway.of.N.acetylglucosamine..N.acetylmannosamine.and.N.acetylneuraminate.degradation)	TRUE	textfile	0.00298764	23.1816	22.587	2	TRUE
rs2236141	T	C	T	C	0.19862	-0.231114	0.125015	0.110056	FALSE	FALSE	FALSE	finngen_R12_P16_NEONTAL_JAUND_OTH_UNSP_CAUSES	22	28741882	0.107902	500187	0.0322018	Neonatal jaundice from other and unspecified causes || id:finngen_R12_P16_NEONTAL_JAUND_OTH_UNSP_CAUSES	Neonatal jaundice from other and unspecified causes	Neonatal jaundice from other and unspecified causes || ||	TRUE	MedicineITLab	ebi-a-GCST90027472	22	29137870	0.0422383	2.57164e-06	7738	Gut bacterial pathway abundance (GLUCARDEG.PWY..D.glucarate.degradation.I)	TRUE	textfile	0.00863055	67.3472	22.1123	2	TRUE
rs4557268	T	A	T	A	-0.153813	0.0249389	0.763887	0.773818	FALSE	TRUE	FALSE	finngen_R12_P16_NEONTAL_JAUND_OTH_UNSP_CAUSES	4	39011644	0.0825716	500187	0.76263	Neonatal jaundice from other and unspecified causes || id:finngen_R12_P16_NEONTAL_JAUND_OTH_UNSP_CAUSES	Neonatal jaundice from other and unspecified causes	Neonatal jaundice from other and unspecified causes || ||	TRUE	MedicineITLab	ebi-a-GCST90027472	4	39013264	0.0345757	8.64311e-06	7738	Gut bacterial pathway abundance (GLUCARDEG.PWY..D.glucarate.degradation.I)	TRUE	textfile	0.00853424	66.5892	19.7899	2	TRUE
rs79950843	G	C	G	C	0.282755	-0.120088	0.0652969	0.0885253	FALSE	TRUE	FALSE	finngen_R12_P16_NEONTAL_JAUND_OTH_UNSP_CAUSES	11	33310910	0.121704	500187	0.323778	Neonatal jaundice from other and unspecified causes || id:finngen_R12_P16_NEONTAL_JAUND_OTH_UNSP_CAUSES	Neonatal jaundice from other and unspecified causes	Neonatal jaundice from other and unspecified causes || ||	TRUE	MedicineITLab	ebi-a-GCST90027472	11	33332456	0.0614621	4.21531e-06	7738	Gut bacterial pathway abundance (GLUCARDEG.PWY..D.glucarate.degradation.I)	TRUE	textfile	0.00975926	76.2417	21.1644	2	TRUE
rs10866460	T	C	T	C	-0.0846938	0.0594852	0.393209	0.300117	FALSE	FALSE	FALSE	finngen_R12_P16_NEONTAL_JAUND_OTH_UNSP_CAUSES	4	58421938	0.0734831	500187	0.418223	Neonatal jaundice from other and unspecified causes || id:finngen_R12_P16_NEONTAL_JAUND_OTH_UNSP_CAUSES	Neonatal jaundice from other and unspecified causes	Neonatal jaundice from other and unspecified causes || ||	TRUE	MedicineITLab	ebi-a-GCST90027473	4	59288104	0.0168551	5.03895e-07	7738	Gut bacterial pathway abundance (GLUCONEO.PWY..gluconeogenesis.I)	TRUE	textfile	0.00342291	26.5706	25.2488	2	TRUE
rs117665320	A	G	A	G	-0.19331	0.160705	0.0631703	0.0351587	FALSE	FALSE	FALSE	finngen_R12_P16_NEONTAL_JAUND_OTH_UNSP_CAUSES	19	34684972	0.184774	500187	0.384443	Neonatal jaundice from other and unspecified causes || id:finngen_R12_P16_NEONTAL_JAUND_OTH_UNSP_CAUSES	Neonatal jaundice from other and unspecified causes	Neonatal jaundice from other and unspecified causes || ||	TRUE	MedicineITLab	ebi-a-GCST90027473	19	35175877	0.0361138	8.66024e-08	7738	Gut bacterial pathway abundance (GLUCONEO.PWY..gluconeogenesis.I)	TRUE	textfile	0.00442295	34.368	28.6525	2	TRUE
rs75506401	C	T	C	T	-0.150857	-0.172379	0.0687763	0.0347616	FALSE	FALSE	FALSE	finngen_R12_P16_NEONTAL_JAUND_OTH_UNSP_CAUSES	3	70989651	0.182755	500187	0.345565	Neonatal jaundice from other and unspecified causes || id:finngen_R12_P16_NEONTAL_JAUND_OTH_UNSP_CAUSES	Neonatal jaundice from other and unspecified causes	Neonatal jaundice from other and unspecified causes || ||	TRUE	MedicineITLab	ebi-a-GCST90027473	3	71038802	0.0326449	3.81601e-06	7738	Gut bacterial pathway abundance (GLUCONEO.PWY..gluconeogenesis.I)	TRUE	textfile	0.0029151	22.6172	21.355	2	TRUE
rs77004407	A	C	A	C	0.1793	-0.151155	0.0531697	0.0695134	FALSE	FALSE	FALSE	finngen_R12_P16_NEONTAL_JAUND_OTH_UNSP_CAUSES	14	31646022	0.137609	500187	0.272012	Neonatal jaundice from other and unspecified causes || id:finngen_R12_P16_NEONTAL_JAUND_OTH_UNSP_CAUSES	Neonatal jaundice from other and unspecified causes	Neonatal jaundice from other and unspecified causes || ||	TRUE	MedicineITLab	ebi-a-GCST90027473	14	32115228	0.036777	1.08633e-06	7738	Gut bacterial pathway abundance (GLUCONEO.PWY..gluconeogenesis.I)	TRUE	textfile	0.00323688	25.1218	23.7688	2	TRUE
rs1250593	A	G	A	G	0.111221	0.0774825	0.691906	0.714464	FALSE	FALSE	FALSE	finngen_R12_P16_NEONTAL_JAUND_OTH_UNSP_CAUSES	10	79235799	0.0761121	500187	0.308675	Neonatal jaundice from other and unspecified causes || id:finngen_R12_P16_NEONTAL_JAUND_OTH_UNSP_CAUSES	Neonatal jaundice from other and unspecified causes	Neonatal jaundice from other and unspecified causes || ||	TRUE	MedicineITLab	ebi-a-GCST90027474	10	80995556	0.0246672	6.51703e-06	7738	Gut bacterial pathway abundance (GLUCOSE1PMETAB.PWY..glucose.and.glucose.1.phosphate.degradation)	TRUE	textfile	0.00527392	41.0154	20.3298	2	TRUE
rs13403023	C	G	C	G	-0.130473	-0.0650928	0.222549	0.262647	FALSE	TRUE	FALSE	finngen_R12_P16_NEONTAL_JAUND_OTH_UNSP_CAUSES	2	105182260	0.0776692	500187	0.401988	Neonatal jaundice from other and unspecified causes || id:finngen_R12_P16_NEONTAL_JAUND_OTH_UNSP_CAUSES	Neonatal jaundice from other and unspecified causes	Neonatal jaundice from other and unspecified causes || ||	TRUE	MedicineITLab	ebi-a-GCST90027474	2	105798717	0.0274844	2.06281e-06	7738	Gut bacterial pathway abundance (GLUCOSE1PMETAB.PWY..glucose.and.glucose.1.phosphate.degradation)	TRUE	textfile	0.00589074	45.8408	22.5356	2	TRUE
rs17097518	G	A	G	A	0.193953	0.0918076	0.0766726	0.0673794	FALSE	FALSE	FALSE	finngen_R12_P16_NEONTAL_JAUND_OTH_UNSP_CAUSES	12	47040358	0.138755	500187	0.508195	Neonatal jaundice from other and unspecified causes || id:finngen_R12_P16_NEONTAL_JAUND_OTH_UNSP_CAUSES	Neonatal jaundice from other and unspecified causes	Neonatal jaundice from other and unspecified causes || ||	TRUE	MedicineITLab	ebi-a-GCST90027474	12	47434141	0.0436641	8.91579e-06	7738	Gut bacterial pathway abundance (GLUCOSE1PMETAB.PWY..glucose.and.glucose.1.phosphate.degradation)	TRUE	textfile	0.00532622	41.4243	19.7308	2	TRUE
rs2449502	T	G	T	G	0.153883	0.0255959	0.14791	0.0771559	FALSE	FALSE	FALSE	finngen_R12_P16_NEONTAL_JAUND_OTH_UNSP_CAUSES	8	97787690	0.129152	500187	0.8429	Neonatal jaundice from other and unspecified causes || id:finngen_R12_P16_NEONTAL_JAUND_OTH_UNSP_CAUSES	Neonatal jaundice from other and unspecified causes	Neonatal jaundice from other and unspecified causes || ||	TRUE	MedicineITLab	ebi-a-GCST90027474	8	98799918	0.0333731	4.00765e-06	7738	Gut bacterial pathway abundance (GLUCOSE1PMETAB.PWY..glucose.and.glucose.1.phosphate.degradation)	TRUE	textfile	0.0059689	46.4527	21.2612	2	TRUE
rs2723521	C	T	C	T	0.115642	-0.0776675	0.630932	0.62024	FALSE	FALSE	FALSE	finngen_R12_P16_NEONTAL_JAUND_OTH_UNSP_CAUSES	7	17774027	0.0705024	500187	0.270623	Neonatal jaundice from other and unspecified causes || id:finngen_R12_P16_NEONTAL_JAUND_OTH_UNSP_CAUSES	Neonatal jaundice from other and unspecified causes	Neonatal jaundice from other and unspecified causes || ||	TRUE	MedicineITLab	ebi-a-GCST90027474	7	17813651	0.0239472	1.37196e-06	7738	Gut bacterial pathway abundance (GLUCOSE1PMETAB.PWY..glucose.and.glucose.1.phosphate.degradation)	TRUE	textfile	0.00622802	48.4819	23.3196	2	TRUE
rs4747915	A	T	A	T	0.111955	0.0372324	0.330399	0.283247	FALSE	TRUE	FALSE	finngen_R12_P16_NEONTAL_JAUND_OTH_UNSP_CAUSES	10	11476096	0.0749228	500187	0.619229	Neonatal jaundice from other and unspecified causes || id:finngen_R12_P16_NEONTAL_JAUND_OTH_UNSP_CAUSES	Neonatal jaundice from other and unspecified causes	Neonatal jaundice from other and unspecified causes || ||	TRUE	MedicineITLab	ebi-a-GCST90027474	10	11518095	0.0247343	6.00219e-06	7738	Gut bacterial pathway abundance (GLUCOSE1PMETAB.PWY..glucose.and.glucose.1.phosphate.degradation)	TRUE	textfile	0.0055459	43.1423	20.4874	2	TRUE
rs72700025	A	G	A	G	0.172204	0.00357711	0.106642	0.178955	FALSE	FALSE	FALSE	finngen_R12_P16_NEONTAL_JAUND_OTH_UNSP_CAUSES	9	24049519	0.0897809	500187	0.968219	Neonatal jaundice from other and unspecified causes || id:finngen_R12_P16_NEONTAL_JAUND_OTH_UNSP_CAUSES	Neonatal jaundice from other and unspecified causes	Neonatal jaundice from other and unspecified causes || ||	TRUE	MedicineITLab	ebi-a-GCST90027474	9	24049517	0.0370412	3.3358e-06	7738	Gut bacterial pathway abundance (GLUCOSE1PMETAB.PWY..glucose.and.glucose.1.phosphate.degradation)	TRUE	textfile	0.00565028	43.959	21.6131	2	TRUE
rs76562182	A	G	A	G	-0.203736	0.0377868	0.0693061	0.0447647	FALSE	FALSE	FALSE	finngen_R12_P16_NEONTAL_JAUND_OTH_UNSP_CAUSES	13	108579837	0.163229	500187	0.81693	Neonatal jaundice from other and unspecified causes || id:finngen_R12_P16_NEONTAL_JAUND_OTH_UNSP_CAUSES	Neonatal jaundice from other and unspecified causes	Neonatal jaundice from other and unspecified causes || ||	TRUE	MedicineITLab	ebi-a-GCST90027474	13	109232185	0.0451874	6.52289e-06	7738	Gut bacterial pathway abundance (GLUCOSE1PMETAB.PWY..glucose.and.glucose.1.phosphate.degradation)	TRUE	textfile	0.00535481	41.6478	20.3283	2	TRUE
rs10170790	T	C	T	C	-0.0855325	0.12238	0.552267	0.63986	FALSE	FALSE	FALSE	finngen_R12_P16_NEONTAL_JAUND_OTH_UNSP_CAUSES	2	5375412	0.0710288	500187	0.0848946	Neonatal jaundice from other and unspecified causes || id:finngen_R12_P16_NEONTAL_JAUND_OTH_UNSP_CAUSES	Neonatal jaundice from other and unspecified causes	Neonatal jaundice from other and unspecified causes || ||	TRUE	MedicineITLab	ebi-a-GCST90027475	2	5515545	0.019134	7.81538e-06	7738	Gut bacterial pathway abundance (GLYCOCAT.PWY..glycogen.degradation.I..bacterial.)	TRUE	textfile	0.00361793	28.09	19.9825	2	TRUE
rs115001375	C	T	C	T	-0.175844	-0.1583	0.0755566	0.0658199	FALSE	FALSE	FALSE	finngen_R12_P16_NEONTAL_JAUND_OTH_UNSP_CAUSES	1	82553043	0.136256	500187	0.245324	Neonatal jaundice from other and unspecified causes || id:finngen_R12_P16_NEONTAL_JAUND_OTH_UNSP_CAUSES	Neonatal jaundice from other and unspecified causes	Neonatal jaundice from other and unspecified causes || ||	TRUE	MedicineITLab	ebi-a-GCST90027475	1	83018726	0.0352956	6.29158e-07	7738	Gut bacterial pathway abundance (GLYCOCAT.PWY..glycogen.degradation.I..bacterial.)	TRUE	textfile	0.00431954	33.561	24.8207	2	TRUE
rs1576166	T	C	T	C	0.0903842	-0.0753576	0.560505	0.577148	FALSE	FALSE	FALSE	finngen_R12_P16_NEONTAL_JAUND_OTH_UNSP_CAUSES	13	109535894	0.0692176	500187	0.276284	Neonatal jaundice from other and unspecified causes || id:finngen_R12_P16_NEONTAL_JAUND_OTH_UNSP_CAUSES	Neonatal jaundice from other and unspecified causes	Neonatal jaundice from other and unspecified causes || ||	TRUE	MedicineITLab	ebi-a-GCST90027475	13	110188241	0.0201903	7.58316e-06	7738	Gut bacterial pathway abundance (GLYCOCAT.PWY..glycogen.degradation.I..bacterial.)	TRUE	textfile	0.00402484	31.262	20.0401	2	TRUE
rs2056101	T	C	T	C	0.0909124	-0.0503679	0.535799	0.618042	FALSE	FALSE	FALSE	finngen_R12_P16_NEONTAL_JAUND_OTH_UNSP_CAUSES	2	11069694	0.0707307	500187	0.476398	Neonatal jaundice from other and unspecified causes || id:finngen_R12_P16_NEONTAL_JAUND_OTH_UNSP_CAUSES	Neonatal jaundice from other and unspecified causes	Neonatal jaundice from other and unspecified causes || ||	TRUE	MedicineITLab	ebi-a-GCST90027475	2	11209820	0.0188903	1.48953e-06	7738	Gut bacterial pathway abundance (GLYCOCAT.PWY..glycogen.degradation.I..bacterial.)	TRUE	textfile	0.00411135	31.9367	23.1616	2	TRUE
rs35098678	G	T	G	T	-0.116245	0.188277	0.170274	0.140016	FALSE	FALSE	FALSE	finngen_R12_P16_NEONTAL_JAUND_OTH_UNSP_CAUSES	21	46070318	0.0963056	500187	0.0505836	Neonatal jaundice from other and unspecified causes || id:finngen_R12_P16_NEONTAL_JAUND_OTH_UNSP_CAUSES	Neonatal jaundice from other and unspecified causes	Neonatal jaundice from other and unspecified causes || ||	TRUE	MedicineITLab	ebi-a-GCST90027475	21	47490232	0.0261238	8.59627e-06	7738	Gut bacterial pathway abundance (GLYCOCAT.PWY..glycogen.degradation.I..bacterial.)	TRUE	textfile	0.00381823	29.651	19.8005	2	TRUE
rs35296932	G	A	G	A	-0.102628	0.0114616	0.242946	0.287909	FALSE	FALSE	FALSE	finngen_R12_P16_NEONTAL_JAUND_OTH_UNSP_CAUSES	3	41007610	0.0763315	500187	0.880642	Neonatal jaundice from other and unspecified causes || id:finngen_R12_P16_NEONTAL_JAUND_OTH_UNSP_CAUSES	Neonatal jaundice from other and unspecified causes	Neonatal jaundice from other and unspecified causes || ||	TRUE	MedicineITLab	ebi-a-GCST90027475	3	41049101	0.0223393	4.3468e-06	7738	Gut bacterial pathway abundance (GLYCOCAT.PWY..glycogen.degradation.I..bacterial.)	TRUE	textfile	0.00387435	30.0885	21.1054	2	TRUE
rs35902953	C	T	C	T	-0.110677	0.241154	0.176468	0.128856	FALSE	FALSE	FALSE	finngen_R12_P16_NEONTAL_JAUND_OTH_UNSP_CAUSES	15	100132864	0.102855	500187	0.0190476	Neonatal jaundice from other and unspecified causes || id:finngen_R12_P16_NEONTAL_JAUND_OTH_UNSP_CAUSES	Neonatal jaundice from other and unspecified causes	Neonatal jaundice from other and unspecified causes || ||	TRUE	MedicineITLab	ebi-a-GCST90027475	15	100673069	0.0246929	7.38924e-06	7738	Gut bacterial pathway abundance (GLYCOCAT.PWY..glycogen.degradation.I..bacterial.)	TRUE	textfile	0.00356034	27.6412	20.0896	2	TRUE
rs41474647	T	C	T	C	0.127405	0.0241506	0.136106	0.279281	FALSE	FALSE	FALSE	finngen_R12_P16_NEONTAL_JAUND_OTH_UNSP_CAUSES	12	125065410	0.0762416	500187	0.751422	Neonatal jaundice from other and unspecified causes || id:finngen_R12_P16_NEONTAL_JAUND_OTH_UNSP_CAUSES	Neonatal jaundice from other and unspecified causes	Neonatal jaundice from other and unspecified causes || ||	TRUE	MedicineITLab	ebi-a-GCST90027475	12	125549956	0.0271228	2.63585e-06	7738	Gut bacterial pathway abundance (GLYCOCAT.PWY..glycogen.degradation.I..bacterial.)	TRUE	textfile	0.00381716	29.6427	22.065	2	TRUE
rs59657730	G	A	G	A	0.110105	0.0165807	0.559955	0.615711	FALSE	FALSE	FALSE	finngen_R12_P16_NEONTAL_JAUND_OTH_UNSP_CAUSES	6	46454988	0.070719	500187	0.814629	Neonatal jaundice from other and unspecified causes || id:finngen_R12_P16_NEONTAL_JAUND_OTH_UNSP_CAUSES	Neonatal jaundice from other and unspecified causes	Neonatal jaundice from other and unspecified causes || ||	TRUE	MedicineITLab	ebi-a-GCST90027475	6	46422725	0.0199672	3.50155e-08	7738	Gut bacterial pathway abundance (GLYCOCAT.PWY..glycogen.degradation.I..bacterial.)	TRUE	textfile	0.0059744	46.4957	30.4074	2	TRUE
rs738153	T	A	T	A	0.187256	-0.101763	0.0581388	0.0644858	FALSE	TRUE	FALSE	finngen_R12_P16_NEONTAL_JAUND_OTH_UNSP_CAUSES	22	27129676	0.139987	500187	0.467259	Neonatal jaundice from other and unspecified causes || id:finngen_R12_P16_NEONTAL_JAUND_OTH_UNSP_CAUSES	Neonatal jaundice from other and unspecified causes	Neonatal jaundice from other and unspecified causes || ||	TRUE	MedicineITLab	ebi-a-GCST90027475	22	27525638	0.0422665	9.40763e-06	7738	Gut bacterial pathway abundance (GLYCOCAT.PWY..glycogen.degradation.I..bacterial.)	TRUE	textfile	0.00384021	29.8224	19.6281	2	TRUE
rs978052	T	A	T	A	0.14247	-0.0738777	0.104279	0.142372	FALSE	TRUE	FALSE	finngen_R12_P16_NEONTAL_JAUND_OTH_UNSP_CAUSES	19	31017240	0.0992601	500187	0.456704	Neonatal jaundice from other and unspecified causes || id:finngen_R12_P16_NEONTAL_JAUND_OTH_UNSP_CAUSES	Neonatal jaundice from other and unspecified causes	Neonatal jaundice from other and unspecified causes || ||	TRUE	MedicineITLab	ebi-a-GCST90027475	19	31508146	0.0316872	6.91958e-06	7738	Gut bacterial pathway abundance (GLYCOCAT.PWY..glycogen.degradation.I..bacterial.)	TRUE	textfile	0.00379181	29.4451	20.2153	2	TRUE
rs10460443	A	G	A	G	0.10428	0.0348126	0.789414	0.779242	FALSE	FALSE	FALSE	finngen_R12_P16_NEONTAL_JAUND_OTH_UNSP_CAUSES	2	240149850	0.0840066	500187	0.678578	Neonatal jaundice from other and unspecified causes || id:finngen_R12_P16_NEONTAL_JAUND_OTH_UNSP_CAUSES	Neonatal jaundice from other and unspecified causes	Neonatal jaundice from other and unspecified causes || ||	TRUE	MedicineITLab	ebi-a-GCST90027476	2	241089267	0.0224112	3.27069e-06	7738	Gut bacterial pathway abundance (GLYCOGENSYNTH.PWY..glycogen.biosynthesis.I..from.ADP.D.Glucose.)	TRUE	textfile	0.00361548	28.0709	21.6507	2	TRUE
rs10514997	T	C	T	C	-0.15594	0.11676	0.0567666	0.131389	FALSE	FALSE	FALSE	finngen_R12_P16_NEONTAL_JAUND_OTH_UNSP_CAUSES	17	52221661	0.100852	500187	0.246973	Neonatal jaundice from other and unspecified causes || id:finngen_R12_P16_NEONTAL_JAUND_OTH_UNSP_CAUSES	Neonatal jaundice from other and unspecified causes	Neonatal jaundice from other and unspecified causes || ||	TRUE	MedicineITLab	ebi-a-GCST90027476	17	50299021	0.0350463	8.60518e-06	7738	Gut bacterial pathway abundance (GLYCOGENSYNTH.PWY..glycogen.biosynthesis.I..from.ADP.D.Glucose.)	TRUE	textfile	0.0026041	20.1979	19.7984	2	TRUE
rs115668747	G	T	G	T	-0.169625	-0.130202	0.0571408	0.0335453	FALSE	FALSE	FALSE	finngen_R12_P16_NEONTAL_JAUND_OTH_UNSP_CAUSES	3	155189644	0.193538	500187	0.501106	Neonatal jaundice from other and unspecified causes || id:finngen_R12_P16_NEONTAL_JAUND_OTH_UNSP_CAUSES	Neonatal jaundice from other and unspecified causes	Neonatal jaundice from other and unspecified causes || ||	TRUE	MedicineITLab	ebi-a-GCST90027476	3	154907433	0.037591	6.41062e-06	7738	Gut bacterial pathway abundance (GLYCOGENSYNTH.PWY..glycogen.biosynthesis.I..from.ADP.D.Glucose.)	TRUE	textfile	0.00310029	24.0585	20.3616	2	TRUE
rs17746902	T	G	T	G	-0.0880821	0.105603	0.660202	0.64735	FALSE	FALSE	FALSE	finngen_R12_P16_NEONTAL_JAUND_OTH_UNSP_CAUSES	8	22634467	0.0718606	500187	0.141682	Neonatal jaundice from other and unspecified causes || id:finngen_R12_P16_NEONTAL_JAUND_OTH_UNSP_CAUSES	Neonatal jaundice from other and unspecified causes	Neonatal jaundice from other and unspecified causes || ||	TRUE	MedicineITLab	ebi-a-GCST90027476	8	22491980	0.0172082	3.07815e-07	7738	Gut bacterial pathway abundance (GLYCOGENSYNTH.PWY..glycogen.biosynthesis.I..from.ADP.D.Glucose.)	TRUE	textfile	0.00348099	27.023	26.2002	2	TRUE
rs2064592	T	G	T	G	-0.0742577	0.0724194	0.632553	0.596659	FALSE	FALSE	FALSE	finngen_R12_P16_NEONTAL_JAUND_OTH_UNSP_CAUSES	6	56609721	0.0702194	500187	0.302386	Neonatal jaundice from other and unspecified causes || id:finngen_R12_P16_NEONTAL_JAUND_OTH_UNSP_CAUSES	Neonatal jaundice from other and unspecified causes	Neonatal jaundice from other and unspecified causes || ||	TRUE	MedicineITLab	ebi-a-GCST90027476	6	56474519	0.0166735	8.44306e-06	7738	Gut bacterial pathway abundance (GLYCOGENSYNTH.PWY..glycogen.biosynthesis.I..from.ADP.D.Glucose.)	TRUE	textfile	0.00256333	19.8809	19.8349	2	TRUE
rs2452966	T	C	T	C	0.078063	-0.0607022	0.66551	0.559498	FALSE	FALSE	FALSE	finngen_R12_P16_NEONTAL_JAUND_OTH_UNSP_CAUSES	6	92027860	0.0694243	500187	0.38192	Neonatal jaundice from other and unspecified causes || id:finngen_R12_P16_NEONTAL_JAUND_OTH_UNSP_CAUSES	Neonatal jaundice from other and unspecified causes	Neonatal jaundice from other and unspecified causes || ||	TRUE	MedicineITLab	ebi-a-GCST90027476	6	92737578	0.0172351	5.9182e-06	7738	Gut bacterial pathway abundance (GLYCOGENSYNTH.PWY..glycogen.biosynthesis.I..from.ADP.D.Glucose.)	TRUE	textfile	0.00271305	21.0453	20.5146	2	TRUE
rs2698174	A	G	A	G	0.162424	-0.2072	0.945871	0.954894	FALSE	FALSE	FALSE	finngen_R12_P16_NEONTAL_JAUND_OTH_UNSP_CAUSES	18	71078874	0.162102	500187	0.201175	Neonatal jaundice from other and unspecified causes || id:finngen_R12_P16_NEONTAL_JAUND_OTH_UNSP_CAUSES	Neonatal jaundice from other and unspecified causes	Neonatal jaundice from other and unspecified causes || ||	TRUE	MedicineITLab	ebi-a-GCST90027476	18	68746110	0.0362775	7.56049e-06	7738	Gut bacterial pathway abundance (GLYCOGENSYNTH.PWY..glycogen.biosynthesis.I..from.ADP.D.Glucose.)	TRUE	textfile	0.00270142	20.9548	20.0459	2	TRUE
rs297276	T	G	T	G	0.0740137	-0.00291191	0.364924	0.360748	FALSE	FALSE	FALSE	finngen_R12_P16_NEONTAL_JAUND_OTH_UNSP_CAUSES	4	27645542	0.0717137	500187	0.967611	Neonatal jaundice from other and unspecified causes || id:finngen_R12_P16_NEONTAL_JAUND_OTH_UNSP_CAUSES	Neonatal jaundice from other and unspecified causes	Neonatal jaundice from other and unspecified causes || ||	TRUE	MedicineITLab	ebi-a-GCST90027476	4	27647164	0.0167416	9.8272e-06	7738	Gut bacterial pathway abundance (GLYCOGENSYNTH.PWY..glycogen.biosynthesis.I..from.ADP.D.Glucose.)	TRUE	textfile	0.00253911	19.6926	19.5448	2	TRUE
rs4530151	C	T	C	T	-0.0775274	-0.0620814	0.558291	0.580948	FALSE	FALSE	FALSE	finngen_R12_P16_NEONTAL_JAUND_OTH_UNSP_CAUSES	16	77938571	0.0695018	500187	0.371731	Neonatal jaundice from other and unspecified causes || id:finngen_R12_P16_NEONTAL_JAUND_OTH_UNSP_CAUSES	Neonatal jaundice from other and unspecified causes	Neonatal jaundice from other and unspecified causes || ||	TRUE	MedicineITLab	ebi-a-GCST90027476	16	77972468	0.0171934	6.50924e-06	7738	Gut bacterial pathway abundance (GLYCOGENSYNTH.PWY..glycogen.biosynthesis.I..from.ADP.D.Glucose.)	TRUE	textfile	0.0029644	23.0008	20.3323	2	TRUE
rs56963659	T	C	T	C	0.123668	-0.108086	0.0944416	0.0940215	FALSE	FALSE	FALSE	finngen_R12_P16_NEONTAL_JAUND_OTH_UNSP_CAUSES	9	133483072	0.115608	500187	0.34982	Neonatal jaundice from other and unspecified causes || id:finngen_R12_P16_NEONTAL_JAUND_OTH_UNSP_CAUSES	Neonatal jaundice from other and unspecified causes	Neonatal jaundice from other and unspecified causes || ||	TRUE	MedicineITLab	ebi-a-GCST90027476	9	136348194	0.0279319	9.53345e-06	7738	Gut bacterial pathway abundance (GLYCOGENSYNTH.PWY..glycogen.biosynthesis.I..from.ADP.D.Glucose.)	TRUE	textfile	0.00261592	20.2898	19.6026	2	TRUE
rs61295363	A	T	A	T	0.156802	-0.182091	0.0652665	0.0449392	FALSE	TRUE	FALSE	finngen_R12_P16_NEONTAL_JAUND_OTH_UNSP_CAUSES	1	89917391	0.15593	500187	0.242897	Neonatal jaundice from other and unspecified causes || id:finngen_R12_P16_NEONTAL_JAUND_OTH_UNSP_CAUSES	Neonatal jaundice from other and unspecified causes	Neonatal jaundice from other and unspecified causes || ||	TRUE	MedicineITLab	ebi-a-GCST90027476	1	90382950	0.0329529	1.95173e-06	7738	Gut bacterial pathway abundance (GLYCOGENSYNTH.PWY..glycogen.biosynthesis.I..from.ADP.D.Glucose.)	TRUE	textfile	0.00299993	23.2773	22.6421	2	TRUE
rs7206354	C	A	C	A	0.0784659	-0.055545	0.343727	0.312537	FALSE	FALSE	FALSE	finngen_R12_P16_NEONTAL_JAUND_OTH_UNSP_CAUSES	16	54696952	0.0733779	500187	0.449067	Neonatal jaundice from other and unspecified causes || id:finngen_R12_P16_NEONTAL_JAUND_OTH_UNSP_CAUSES	Neonatal jaundice from other and unspecified causes	Neonatal jaundice from other and unspecified causes || ||	TRUE	MedicineITLab	ebi-a-GCST90027476	16	54730864	0.0174082	6.56236e-06	7738	Gut bacterial pathway abundance (GLYCOGENSYNTH.PWY..glycogen.biosynthesis.I..from.ADP.D.Glucose.)	TRUE	textfile	0.00277773	21.5484	20.3167	2	TRUE
rs10166293	A	G	A	G	0.130987	-0.0190059	0.451165	0.494216	FALSE	FALSE	FALSE	finngen_R12_P16_NEONTAL_JAUND_OTH_UNSP_CAUSES	2	51777872	0.0674986	500187	0.778269	Neonatal jaundice from other and unspecified causes || id:finngen_R12_P16_NEONTAL_JAUND_OTH_UNSP_CAUSES	Neonatal jaundice from other and unspecified causes	Neonatal jaundice from other and unspecified causes || ||	TRUE	MedicineITLab	ebi-a-GCST90027477	2	52005010	0.02854	4.44109e-06	7738	Gut bacterial pathway abundance (GLYCOL.GLYOXDEG.PWY..superpathway.of.glycol.metabolism.and.degradation)	TRUE	textfile	0.00849696	66.2958	21.0644	2	TRUE
rs2514587	A	G	A	G	0.133181	-0.097456	0.629148	0.722255	FALSE	FALSE	FALSE	finngen_R12_P16_NEONTAL_JAUND_OTH_UNSP_CAUSES	8	118587453	0.0768954	500187	0.205018	Neonatal jaundice from other and unspecified causes || id:finngen_R12_P16_NEONTAL_JAUND_OTH_UNSP_CAUSES	Neonatal jaundice from other and unspecified causes	Neonatal jaundice from other and unspecified causes || ||	TRUE	MedicineITLab	ebi-a-GCST90027477	8	119599692	0.0298082	7.89787e-06	7738	Gut bacterial pathway abundance (GLYCOL.GLYOXDEG.PWY..superpathway.of.glycol.metabolism.and.degradation)	TRUE	textfile	0.00827691	64.5645	19.9624	2	TRUE
rs34317346	A	G	A	G	0.285613	-0.105751	0.0582946	0.0522404	FALSE	FALSE	FALSE	finngen_R12_P16_NEONTAL_JAUND_OTH_UNSP_CAUSES	12	28477520	0.149265	500187	0.47865	Neonatal jaundice from other and unspecified causes || id:finngen_R12_P16_NEONTAL_JAUND_OTH_UNSP_CAUSES	Neonatal jaundice from other and unspecified causes	Neonatal jaundice from other and unspecified causes || ||	TRUE	MedicineITLab	ebi-a-GCST90027477	12	28630453	0.062907	5.61914e-06	7738	Gut bacterial pathway abundance (GLYCOL.GLYOXDEG.PWY..superpathway.of.glycol.metabolism.and.degradation)	TRUE	textfile	0.00895631	69.9122	20.6138	2	TRUE
rs3781339	T	C	T	C	0.166232	0.00852447	0.187134	0.241749	FALSE	FALSE	FALSE	finngen_R12_P16_NEONTAL_JAUND_OTH_UNSP_CAUSES	10	103668394	0.0807038	500187	0.915879	Neonatal jaundice from other and unspecified causes || id:finngen_R12_P16_NEONTAL_JAUND_OTH_UNSP_CAUSES	Neonatal jaundice from other and unspecified causes	Neonatal jaundice from other and unspecified causes || ||	TRUE	MedicineITLab	ebi-a-GCST90027477	10	105428152	0.0362705	4.5811e-06	7738	Gut bacterial pathway abundance (GLYCOL.GLYOXDEG.PWY..superpathway.of.glycol.metabolism.and.degradation)	TRUE	textfile	0.0084068	65.5864	21.005	2	TRUE
rs4332610	A	G	A	G	-0.124159	-0.0337531	0.514629	0.521755	FALSE	FALSE	FALSE	finngen_R12_P16_NEONTAL_JAUND_OTH_UNSP_CAUSES	12	70887069	0.0686469	500187	0.622937	Neonatal jaundice from other and unspecified causes || id:finngen_R12_P16_NEONTAL_JAUND_OTH_UNSP_CAUSES	Neonatal jaundice from other and unspecified causes	Neonatal jaundice from other and unspecified causes || ||	TRUE	MedicineITLab	ebi-a-GCST90027477	12	71280849	0.027764	7.75104e-06	7738	Gut bacterial pathway abundance (GLYCOL.GLYOXDEG.PWY..superpathway.of.glycol.metabolism.and.degradation)	TRUE	textfile	0.00770113	60.0383	19.9983	2	TRUE
rs61802172	A	G	A	G	0.18177	-0.0751814	0.149788	0.153977	FALSE	FALSE	FALSE	finngen_R12_P16_NEONTAL_JAUND_OTH_UNSP_CAUSES	1	86082986	0.0943941	500187	0.425763	Neonatal jaundice from other and unspecified causes || id:finngen_R12_P16_NEONTAL_JAUND_OTH_UNSP_CAUSES	Neonatal jaundice from other and unspecified causes	Neonatal jaundice from other and unspecified causes || ||	TRUE	MedicineITLab	ebi-a-GCST90027477	1	86548669	0.0400524	5.67061e-06	7738	Gut bacterial pathway abundance (GLYCOL.GLYOXDEG.PWY..superpathway.of.glycol.metabolism.and.degradation)	TRUE	textfile	0.00841548	65.6546	20.5962	2	TRUE
rs61861701	G	A	G	A	0.159157	-0.0483928	0.257808	0.185468	FALSE	FALSE	FALSE	finngen_R12_P16_NEONTAL_JAUND_OTH_UNSP_CAUSES	10	110605246	0.0881506	500187	0.583021	Neonatal jaundice from other and unspecified causes || id:finngen_R12_P16_NEONTAL_JAUND_OTH_UNSP_CAUSES	Neonatal jaundice from other and unspecified causes	Neonatal jaundice from other and unspecified causes || ||	TRUE	MedicineITLab	ebi-a-GCST90027477	10	112365004	0.0335114	2.04089e-06	7738	Gut bacterial pathway abundance (GLYCOL.GLYOXDEG.PWY..superpathway.of.glycol.metabolism.and.degradation)	TRUE	textfile	0.0096938	75.7253	22.5562	2	TRUE
rs72822615	T	C	T	C	0.183866	0.0474894	0.172729	0.263862	FALSE	FALSE	FALSE	finngen_R12_P16_NEONTAL_JAUND_OTH_UNSP_CAUSES	5	168315378	0.0780117	500187	0.542693	Neonatal jaundice from other and unspecified causes || id:finngen_R12_P16_NEONTAL_JAUND_OTH_UNSP_CAUSES	Neonatal jaundice from other and unspecified causes	Neonatal jaundice from other and unspecified causes || ||	TRUE	MedicineITLab	ebi-a-GCST90027477	5	167742383	0.0372448	7.94548e-07	7738	Gut bacterial pathway abundance (GLYCOL.GLYOXDEG.PWY..superpathway.of.glycol.metabolism.and.degradation)	TRUE	textfile	0.00966153	75.4708	24.3709	2	TRUE
rs72943027	G	T	G	T	0.189798	0.00374734	0.134399	0.144654	FALSE	FALSE	FALSE	finngen_R12_P16_NEONTAL_JAUND_OTH_UNSP_CAUSES	2	105254277	0.0979392	500187	0.969479	Neonatal jaundice from other and unspecified causes || id:finngen_R12_P16_NEONTAL_JAUND_OTH_UNSP_CAUSES	Neonatal jaundice from other and unspecified causes	Neonatal jaundice from other and unspecified causes || ||	TRUE	MedicineITLab	ebi-a-GCST90027477	2	105870734	0.0429028	9.69349e-06	7738	Gut bacterial pathway abundance (GLYCOL.GLYOXDEG.PWY..superpathway.of.glycol.metabolism.and.degradation)	TRUE	textfile	0.0083816	65.3881	19.571	2	TRUE
rs73024197	A	C	A	C	-0.210026	0.0525694	0.116768	0.107209	FALSE	FALSE	FALSE	finngen_R12_P16_NEONTAL_JAUND_OTH_UNSP_CAUSES	19	29672107	0.110032	500187	0.632817	Neonatal jaundice from other and unspecified causes || id:finngen_R12_P16_NEONTAL_JAUND_OTH_UNSP_CAUSES	Neonatal jaundice from other and unspecified causes	Neonatal jaundice from other and unspecified causes || ||	TRUE	MedicineITLab	ebi-a-GCST90027477	19	30163014	0.0444604	2.31377e-06	7738	Gut bacterial pathway abundance (GLYCOL.GLYOXDEG.PWY..superpathway.of.glycol.metabolism.and.degradation)	TRUE	textfile	0.0090986	71.0331	22.3151	2	TRUE
rs7776094	A	C	A	C	-0.242195	-0.242233	0.0742795	0.0269385	FALSE	FALSE	FALSE	finngen_R12_P16_NEONTAL_JAUND_OTH_UNSP_CAUSES	6	82902197	0.205299	500187	0.238039	Neonatal jaundice from other and unspecified causes || id:finngen_R12_P16_NEONTAL_JAUND_OTH_UNSP_CAUSES	Neonatal jaundice from other and unspecified causes	Neonatal jaundice from other and unspecified causes || ||	TRUE	MedicineITLab	ebi-a-GCST90027477	6	83611916	0.0536335	6.30957e-06	7738	Gut bacterial pathway abundance (GLYCOL.GLYOXDEG.PWY..superpathway.of.glycol.metabolism.and.degradation)	TRUE	textfile	0.00806695	62.9134	20.3919	2	TRUE
rs10814610	T	C	T	C	-0.164834	0.0977123	0.151425	0.156735	FALSE	FALSE	FALSE	finngen_R12_P16_NEONTAL_JAUND_OTH_UNSP_CAUSES	9	3781877	0.0958329	500187	0.307912	Neonatal jaundice from other and unspecified causes || id:finngen_R12_P16_NEONTAL_JAUND_OTH_UNSP_CAUSES	Neonatal jaundice from other and unspecified causes	Neonatal jaundice from other and unspecified causes || ||	TRUE	MedicineITLab	ebi-a-GCST90027478	9	3781877	0.033329	7.5891e-07	7738	Gut bacterial pathway abundance (GOLPDLCAT.PWY..superpathway.of.glycerol.degradation.to.1.3.propanediol)	TRUE	textfile	0.00698251	54.3965	24.4596	2	TRUE
rs12698863	A	T	A	T	-0.136533	-0.138487	0.154424	0.156977	FALSE	TRUE	FALSE	finngen_R12_P16_NEONTAL_JAUND_OTH_UNSP_CAUSES	7	70169252	0.0938025	500187	0.139846	Neonatal jaundice from other and unspecified causes || id:finngen_R12_P16_NEONTAL_JAUND_OTH_UNSP_CAUSES	Neonatal jaundice from other and unspecified causes	Neonatal jaundice from other and unspecified causes || ||	TRUE	MedicineITLab	ebi-a-GCST90027478	7	69634238	0.0304116	7.13888e-06	7738	Gut bacterial pathway abundance (GOLPDLCAT.PWY..superpathway.of.glycerol.degradation.to.1.3.propanediol)	TRUE	textfile	0.00486825	37.845	20.1556	2	TRUE
rs13214578	C	T	C	T	0.136276	0.22056	0.829373	0.782081	FALSE	FALSE	FALSE	finngen_R12_P16_NEONTAL_JAUND_OTH_UNSP_CAUSES	6	43734136	0.0837013	500187	0.00841163	Neonatal jaundice from other and unspecified causes || id:finngen_R12_P16_NEONTAL_JAUND_OTH_UNSP_CAUSES	Neonatal jaundice from other and unspecified causes	Neonatal jaundice from other and unspecified causes || ||	TRUE	MedicineITLab	ebi-a-GCST90027478	6	43701873	0.0292969	3.29473e-06	7738	Gut bacterial pathway abundance (GOLPDLCAT.PWY..superpathway.of.glycerol.degradation.to.1.3.propanediol)	TRUE	textfile	0.00525613	40.8763	21.6369	2	TRUE
rs16851440	C	T	C	T	-0.0995905	0.0474904	0.562248	0.523938	FALSE	FALSE	FALSE	finngen_R12_P16_NEONTAL_JAUND_OTH_UNSP_CAUSES	3	105685187	0.0687908	500187	0.489968	Neonatal jaundice from other and unspecified causes || id:finngen_R12_P16_NEONTAL_JAUND_OTH_UNSP_CAUSES	Neonatal jaundice from other and unspecified causes	Neonatal jaundice from other and unspecified causes || ||	TRUE	MedicineITLab	ebi-a-GCST90027478	3	105404031	0.0222116	7.3355e-06	7738	Gut bacterial pathway abundance (GOLPDLCAT.PWY..superpathway.of.glycerol.degradation.to.1.3.propanediol)	TRUE	textfile	0.00488227	37.9546	20.1037	2	TRUE
rs34039849	A	G	A	G	0.169988	-0.176134	0.0923128	0.0757779	FALSE	FALSE	FALSE	finngen_R12_P16_NEONTAL_JAUND_OTH_UNSP_CAUSES	5	130241267	0.127919	500187	0.168537	Neonatal jaundice from other and unspecified causes || id:finngen_R12_P16_NEONTAL_JAUND_OTH_UNSP_CAUSES	Neonatal jaundice from other and unspecified causes	Neonatal jaundice from other and unspecified causes || ||	TRUE	MedicineITLab	ebi-a-GCST90027478	5	129576960	0.0383437	9.28154e-06	7738	Gut bacterial pathway abundance (GOLPDLCAT.PWY..superpathway.of.glycerol.degradation.to.1.3.propanediol)	TRUE	textfile	0.00484244	37.6434	19.6539	2	TRUE
rs4024642	C	A	C	A	0.111836	0.0612271	0.720903	0.701547	FALSE	FALSE	FALSE	finngen_R12_P16_NEONTAL_JAUND_OTH_UNSP_CAUSES	3	23869771	0.0748202	500187	0.413172	Neonatal jaundice from other and unspecified causes || id:finngen_R12_P16_NEONTAL_JAUND_OTH_UNSP_CAUSES	Neonatal jaundice from other and unspecified causes	Neonatal jaundice from other and unspecified causes || ||	TRUE	MedicineITLab	ebi-a-GCST90027478	3	23911262	0.0247258	6.09537e-06	7738	Gut bacterial pathway abundance (GOLPDLCAT.PWY..superpathway.of.glycerol.degradation.to.1.3.propanediol)	TRUE	textfile	0.00503298	39.1321	20.458	2	TRUE
rs4302037	T	C	T	C	0.105	0.00451336	0.537511	0.586883	FALSE	FALSE	FALSE	finngen_R12_P16_NEONTAL_JAUND_OTH_UNSP_CAUSES	16	25474904	0.0699415	500187	0.948548	Neonatal jaundice from other and unspecified causes || id:finngen_R12_P16_NEONTAL_JAUND_OTH_UNSP_CAUSES	Neonatal jaundice from other and unspecified causes	Neonatal jaundice from other and unspecified causes || ||	TRUE	MedicineITLab	ebi-a-GCST90027478	16	25486225	0.02272	3.81013e-06	7738	Gut bacterial pathway abundance (GOLPDLCAT.PWY..superpathway.of.glycerol.degradation.to.1.3.propanediol)	TRUE	textfile	0.00548147	42.6384	21.3581	2	TRUE
rs57224868	A	G	A	G	0.120247	0.105824	0.780381	0.777484	FALSE	FALSE	FALSE	finngen_R12_P16_NEONTAL_JAUND_OTH_UNSP_CAUSES	18	11878788	0.0840822	500187	0.208184	Neonatal jaundice from other and unspecified causes || id:finngen_R12_P16_NEONTAL_JAUND_OTH_UNSP_CAUSES	Neonatal jaundice from other and unspecified causes	Neonatal jaundice from other and unspecified causes || ||	TRUE	MedicineITLab	ebi-a-GCST90027478	18	11878787	0.0270269	8.62085e-06	7738	Gut bacterial pathway abundance (GOLPDLCAT.PWY..superpathway.of.glycerol.degradation.to.1.3.propanediol)	TRUE	textfile	0.00495627	38.5327	19.795	2	TRUE
rs5998901	C	T	C	T	0.160175	-0.0503485	0.136341	0.0809566	FALSE	FALSE	FALSE	finngen_R12_P16_NEONTAL_JAUND_OTH_UNSP_CAUSES	22	33381273	0.124559	500187	0.686055	Neonatal jaundice from other and unspecified causes || id:finngen_R12_P16_NEONTAL_JAUND_OTH_UNSP_CAUSES	Neonatal jaundice from other and unspecified causes	Neonatal jaundice from other and unspecified causes || ||	TRUE	MedicineITLab	ebi-a-GCST90027478	22	33777259	0.0325027	8.30539e-07	7738	Gut bacterial pathway abundance (GOLPDLCAT.PWY..superpathway.of.glycerol.degradation.to.1.3.propanediol)	TRUE	textfile	0.0060421	47.0259	24.2857	2	TRUE
rs61861334	C	T	C	T	-0.147413	0.0955457	0.16831	0.15711	FALSE	FALSE	FALSE	finngen_R12_P16_NEONTAL_JAUND_OTH_UNSP_CAUSES	10	104207417	0.0957033	500187	0.318108	Neonatal jaundice from other and unspecified causes || id:finngen_R12_P16_NEONTAL_JAUND_OTH_UNSP_CAUSES	Neonatal jaundice from other and unspecified causes	Neonatal jaundice from other and unspecified causes || ||	TRUE	MedicineITLab	ebi-a-GCST90027478	10	105967175	0.0316697	3.24452e-06	7738	Gut bacterial pathway abundance (GOLPDLCAT.PWY..superpathway.of.glycerol.degradation.to.1.3.propanediol)	TRUE	textfile	0.00608377	47.3521	21.6662	2	TRUE
rs72829113	T	C	T	C	-0.116136	0.0658517	0.345764	0.3827	FALSE	FALSE	FALSE	finngen_R12_P16_NEONTAL_JAUND_OTH_UNSP_CAUSES	17	43029818	0.0706218	500187	0.351101	Neonatal jaundice from other and unspecified causes || id:finngen_R12_P16_NEONTAL_JAUND_OTH_UNSP_CAUSES	Neonatal jaundice from other and unspecified causes	Neonatal jaundice from other and unspecified causes || ||	TRUE	MedicineITLab	ebi-a-GCST90027478	17	41181835	0.0234953	7.69538e-07	7738	Gut bacterial pathway abundance (GOLPDLCAT.PWY..superpathway.of.glycerol.degradation.to.1.3.propanediol)	TRUE	textfile	0.00610208	47.4955	24.4327	2	TRUE
rs7302060	C	T	C	T	-0.0995836	-0.120189	0.387103	0.374409	FALSE	FALSE	FALSE	finngen_R12_P16_NEONTAL_JAUND_OTH_UNSP_CAUSES	12	56435308	0.069283	500187	0.0827847	Neonatal jaundice from other and unspecified causes || id:finngen_R12_P16_NEONTAL_JAUND_OTH_UNSP_CAUSES	Neonatal jaundice from other and unspecified causes	Neonatal jaundice from other and unspecified causes || ||	TRUE	MedicineITLab	ebi-a-GCST90027478	12	56829092	0.0223424	8.3052e-06	7738	Gut bacterial pathway abundance (GOLPDLCAT.PWY..superpathway.of.glycerol.degradation.to.1.3.propanediol)	TRUE	textfile	0.00470565	36.575	19.8663	2	TRUE
rs9939420	G	A	G	A	-0.181884	0.138598	0.0825379	0.0896624	FALSE	FALSE	FALSE	finngen_R12_P16_NEONTAL_JAUND_OTH_UNSP_CAUSES	16	12006110	0.121546	500187	0.254164	Neonatal jaundice from other and unspecified causes || id:finngen_R12_P16_NEONTAL_JAUND_OTH_UNSP_CAUSES	Neonatal jaundice from other and unspecified causes	Neonatal jaundice from other and unspecified causes || ||	TRUE	MedicineITLab	ebi-a-GCST90027478	16	12099967	0.0405889	7.42523e-06	7738	Gut bacterial pathway abundance (GOLPDLCAT.PWY..superpathway.of.glycerol.degradation.to.1.3.propanediol)	TRUE	textfile	0.00501026	38.9546	20.0805	2	TRUE
rs9957998	G	A	G	A	0.102662	0.029956	0.444744	0.403733	FALSE	FALSE	FALSE	finngen_R12_P16_NEONTAL_JAUND_OTH_UNSP_CAUSES	18	5294187	0.0694349	500187	0.666159	Neonatal jaundice from other and unspecified causes || id:finngen_R12_P16_NEONTAL_JAUND_OTH_UNSP_CAUSES	Neonatal jaundice from other and unspecified causes	Neonatal jaundice from other and unspecified causes || ||	TRUE	MedicineITLab	ebi-a-GCST90027478	18	5294186	0.0221672	3.63421e-06	7738	Gut bacterial pathway abundance (GOLPDLCAT.PWY..superpathway.of.glycerol.degradation.to.1.3.propanediol)	TRUE	textfile	0.00520538	40.4796	21.4485	2	TRUE
rs10423929	T	C	T	C	-0.0942771	0.0171605	0.241406	0.223814	FALSE	FALSE	FALSE	finngen_R12_P16_NEONTAL_JAUND_OTH_UNSP_CAUSES	19	48833306	0.0836032	500187	0.837368	Neonatal jaundice from other and unspecified causes || id:finngen_R12_P16_NEONTAL_JAUND_OTH_UNSP_CAUSES	Neonatal jaundice from other and unspecified causes	Neonatal jaundice from other and unspecified causes || ||	TRUE	MedicineITLab	ebi-a-GCST90027479	19	49336563	0.0208513	6.14342e-06	7738	Gut bacterial pathway abundance (HEMESYN2.PWY..heme.biosynthesis.II..anaerobic.)	TRUE	textfile	0.00325537	25.2658	20.4431	2	TRUE
rs10520466	C	T	C	T	0.135971	0.0892175	0.077256	0.114397	FALSE	FALSE	FALSE	finngen_R12_P16_NEONTAL_JAUND_OTH_UNSP_CAUSES	4	181150932	0.109982	500187	0.417251	Neonatal jaundice from other and unspecified causes || id:finngen_R12_P16_NEONTAL_JAUND_OTH_UNSP_CAUSES	Neonatal jaundice from other and unspecified causes	Neonatal jaundice from other and unspecified causes || ||	TRUE	MedicineITLab	ebi-a-GCST90027479	4	182072085	0.0307593	9.84782e-06	7738	Gut bacterial pathway abundance (HEMESYN2.PWY..heme.biosynthesis.II..anaerobic.)	TRUE	textfile	0.00263594	20.4455	19.5407	2	TRUE
rs1596848	A	G	A	G	-0.0782205	0.0236257	0.455036	0.494483	FALSE	FALSE	FALSE	finngen_R12_P16_NEONTAL_JAUND_OTH_UNSP_CAUSES	11	25016733	0.0679517	500187	0.728078	Neonatal jaundice from other and unspecified causes || id:finngen_R12_P16_NEONTAL_JAUND_OTH_UNSP_CAUSES	Neonatal jaundice from other and unspecified causes	Neonatal jaundice from other and unspecified causes || ||	TRUE	MedicineITLab	ebi-a-GCST90027479	11	25038279	0.0164145	1.88543e-06	7738	Gut bacterial pathway abundance (HEMESYN2.PWY..heme.biosynthesis.II..anaerobic.)	TRUE	textfile	0.00303448	23.5462	22.7084	2	TRUE
rs1679174	C	T	C	T	-0.0908743	0.15283	0.802993	0.809018	FALSE	FALSE	FALSE	finngen_R12_P16_NEONTAL_JAUND_OTH_UNSP_CAUSES	3	138461001	0.0874156	500187	0.08041	Neonatal jaundice from other and unspecified causes || id:finngen_R12_P16_NEONTAL_JAUND_OTH_UNSP_CAUSES	Neonatal jaundice from other and unspecified causes	Neonatal jaundice from other and unspecified causes || ||	TRUE	MedicineITLab	ebi-a-GCST90027479	3	138179843	0.0205552	9.82472e-06	7738	Gut bacterial pathway abundance (HEMESYN2.PWY..heme.biosynthesis.II..anaerobic.)	TRUE	textfile	0.0026128	20.2655	19.5451	2	TRUE
rs169651	A	G	A	G	-0.0767839	-0.0225755	0.438577	0.416867	FALSE	FALSE	FALSE	finngen_R12_P16_NEONTAL_JAUND_OTH_UNSP_CAUSES	5	74110034	0.0689213	500187	0.743248	Neonatal jaundice from other and unspecified causes || id:finngen_R12_P16_NEONTAL_JAUND_OTH_UNSP_CAUSES	Neonatal jaundice from other and unspecified causes	Neonatal jaundice from other and unspecified causes || ||	TRUE	MedicineITLab	ebi-a-GCST90027479	5	73405859	0.0165063	3.29049e-06	7738	Gut bacterial pathway abundance (HEMESYN2.PWY..heme.biosynthesis.II..anaerobic.)	TRUE	textfile	0.0029034	22.5261	21.6392	2	TRUE
rs2096694	T	C	T	C	0.0831726	0.107929	0.297591	0.285881	FALSE	FALSE	FALSE	finngen_R12_P16_NEONTAL_JAUND_OTH_UNSP_CAUSES	21	33999481	0.0759613	500187	0.155364	Neonatal jaundice from other and unspecified causes || id:finngen_R12_P16_NEONTAL_JAUND_OTH_UNSP_CAUSES	Neonatal jaundice from other and unspecified causes	Neonatal jaundice from other and unspecified causes || ||	TRUE	MedicineITLab	ebi-a-GCST90027479	21	35371782	0.0178355	3.11143e-06	7738	Gut bacterial pathway abundance (HEMESYN2.PWY..heme.biosynthesis.II..anaerobic.)	TRUE	textfile	0.00289201	22.4375	21.7465	2	TRUE
rs211508	G	C	G	C	-0.0911261	-0.0131855	0.228632	0.188775	FALSE	TRUE	FALSE	finngen_R12_P16_NEONTAL_JAUND_OTH_UNSP_CAUSES	5	74392033	0.0867906	500187	0.879248	Neonatal jaundice from other and unspecified causes || id:finngen_R12_P16_NEONTAL_JAUND_OTH_UNSP_CAUSES	Neonatal jaundice from other and unspecified causes	Neonatal jaundice from other and unspecified causes || ||	TRUE	MedicineITLab	ebi-a-GCST90027479	5	73687858	0.0195983	3.32437e-06	7738	Gut bacterial pathway abundance (HEMESYN2.PWY..heme.biosynthesis.II..anaerobic.)	TRUE	textfile	0.00292897	22.725	21.6197	2	TRUE
rs4619111	T	C	T	C	0.0777406	0.0639963	0.410206	0.3582	FALSE	FALSE	FALSE	finngen_R12_P16_NEONTAL_JAUND_OTH_UNSP_CAUSES	11	93640343	0.0703799	500187	0.363193	Neonatal jaundice from other and unspecified causes || id:finngen_R12_P16_NEONTAL_JAUND_OTH_UNSP_CAUSES	Neonatal jaundice from other and unspecified causes	Neonatal jaundice from other and unspecified causes || ||	TRUE	MedicineITLab	ebi-a-GCST90027479	11	93373509	0.0166061	2.84839e-06	7738	Gut bacterial pathway abundance (HEMESYN2.PWY..heme.biosynthesis.II..anaerobic.)	TRUE	textfile	0.00292434	22.6891	21.916	2	TRUE
rs4810354	A	G	A	G	-0.08765	-0.0551007	0.727368	0.744111	FALSE	FALSE	FALSE	finngen_R12_P16_NEONTAL_JAUND_OTH_UNSP_CAUSES	20	42357871	0.0791653	500187	0.486415	Neonatal jaundice from other and unspecified causes || id:finngen_R12_P16_NEONTAL_JAUND_OTH_UNSP_CAUSES	Neonatal jaundice from other and unspecified causes	Neonatal jaundice from other and unspecified causes || ||	TRUE	MedicineITLab	ebi-a-GCST90027479	20	40986511	0.0189889	3.91462e-06	7738	Gut bacterial pathway abundance (HEMESYN2.PWY..heme.biosynthesis.II..anaerobic.)	TRUE	textfile	0.00304695	23.6432	21.3061	2	TRUE
rs61775945	T	C	T	C	0.153936	0.242389	0.070895	0.055105	FALSE	FALSE	FALSE	finngen_R12_P16_NEONTAL_JAUND_OTH_UNSP_CAUSES	1	62639718	0.149718	500187	0.105454	Neonatal jaundice from other and unspecified causes || id:finngen_R12_P16_NEONTAL_JAUND_OTH_UNSP_CAUSES	Neonatal jaundice from other and unspecified causes	Neonatal jaundice from other and unspecified causes || ||	TRUE	MedicineITLab	ebi-a-GCST90027479	1	63105389	0.0330242	3.14217e-06	7738	Gut bacterial pathway abundance (HEMESYN2.PWY..heme.biosynthesis.II..anaerobic.)	TRUE	textfile	0.0031217	24.2251	21.7278	2	TRUE
rs62104460	T	C	T	C	0.132019	-0.078299	0.100914	0.136114	FALSE	FALSE	FALSE	finngen_R12_P16_NEONTAL_JAUND_OTH_UNSP_CAUSES	2	2877316	0.100302	500187	0.435017	Neonatal jaundice from other and unspecified causes || id:finngen_R12_P16_NEONTAL_JAUND_OTH_UNSP_CAUSES	Neonatal jaundice from other and unspecified causes	Neonatal jaundice from other and unspecified causes || ||	TRUE	MedicineITLab	ebi-a-GCST90027479	2	2881088	0.0280991	2.62301e-06	7738	Gut bacterial pathway abundance (HEMESYN2.PWY..heme.biosynthesis.II..anaerobic.)	TRUE	textfile	0.00316268	24.5441	22.0744	2	TRUE
rs713716	A	G	A	G	-0.0864109	-0.00119488	0.251488	0.183304	FALSE	FALSE	FALSE	finngen_R12_P16_NEONTAL_JAUND_OTH_UNSP_CAUSES	22	46475197	0.0877148	500187	0.989131	Neonatal jaundice from other and unspecified causes || id:finngen_R12_P16_NEONTAL_JAUND_OTH_UNSP_CAUSES	Neonatal jaundice from other and unspecified causes	Neonatal jaundice from other and unspecified causes || ||	TRUE	MedicineITLab	ebi-a-GCST90027479	22	46871094	0.0187812	4.20591e-06	7738	Gut bacterial pathway abundance (HEMESYN2.PWY..heme.biosynthesis.II..anaerobic.)	TRUE	textfile	0.00281114	21.8083	21.1685	2	TRUE
rs9865200	G	C	G	C	0.092737	-0.0790738	0.805664	0.777126	FALSE	TRUE	FALSE	finngen_R12_P16_NEONTAL_JAUND_OTH_UNSP_CAUSES	3	4553976	0.0831999	500187	0.341905	Neonatal jaundice from other and unspecified causes || id:finngen_R12_P16_NEONTAL_JAUND_OTH_UNSP_CAUSES	Neonatal jaundice from other and unspecified causes	Neonatal jaundice from other and unspecified causes || ||	TRUE	MedicineITLab	ebi-a-GCST90027479	3	4595660	0.0209477	9.55147e-06	7738	Gut bacterial pathway abundance (HEMESYN2.PWY..heme.biosynthesis.II..anaerobic.)	TRUE	textfile	0.00269304	20.8896	19.599	2	TRUE
rs13129779	T	C	T	C	0.0732744	0.000974637	0.491405	0.491706	FALSE	FALSE	FALSE	finngen_R12_P16_NEONTAL_JAUND_OTH_UNSP_CAUSES	4	168804876	0.0688321	500187	0.988703	Neonatal jaundice from other and unspecified causes || id:finngen_R12_P16_NEONTAL_JAUND_OTH_UNSP_CAUSES	Neonatal jaundice from other and unspecified causes	Neonatal jaundice from other and unspecified causes || ||	TRUE	MedicineITLab	ebi-a-GCST90027480	4	169726027	0.0164733	8.66443e-06	7738	Gut bacterial pathway abundance (HEXITOLDEGSUPER.PWY..superpathway.of.hexitol.degradation..bacteria.)	TRUE	textfile	0.00268378	20.8176	19.7853	2	TRUE
rs1479994	C	G	C	G	0.0819165	0.0475091	0.296866	0.248575	FALSE	TRUE	FALSE	finngen_R12_P16_NEONTAL_JAUND_OTH_UNSP_CAUSES	3	22079953	0.0800819	500187	0.55301	Neonatal jaundice from other and unspecified causes || id:finngen_R12_P16_NEONTAL_JAUND_OTH_UNSP_CAUSES	Neonatal jaundice from other and unspecified causes	Neonatal jaundice from other and unspecified causes || ||	TRUE	MedicineITLab	ebi-a-GCST90027480	3	22121445	0.018018	5.45808e-06	7738	Gut bacterial pathway abundance (HEXITOLDEGSUPER.PWY..superpathway.of.hexitol.degradation..bacteria.)	TRUE	textfile	0.00280138	21.7323	20.6695	2	TRUE
rs2208125	G	A	G	A	0.0774429	0.0155933	0.375845	0.279963	FALSE	FALSE	FALSE	finngen_R12_P16_NEONTAL_JAUND_OTH_UNSP_CAUSES	20	14543323	0.0754791	500187	0.836329	Neonatal jaundice from other and unspecified causes || id:finngen_R12_P16_NEONTAL_JAUND_OTH_UNSP_CAUSES	Neonatal jaundice from other and unspecified causes	Neonatal jaundice from other and unspecified causes || ||	TRUE	MedicineITLab	ebi-a-GCST90027480	20	14523969	0.0168241	4.16246e-06	7738	Gut bacterial pathway abundance (HEXITOLDEGSUPER.PWY..superpathway.of.hexitol.degradation..bacteria.)	TRUE	textfile	0.00281381	21.829	21.1885	2	TRUE
rs4400672	C	T	C	T	-0.0818249	0.0616386	0.321899	0.374085	FALSE	FALSE	FALSE	finngen_R12_P16_NEONTAL_JAUND_OTH_UNSP_CAUSES	1	202706266	0.0706924	500187	0.383248	Neonatal jaundice from other and unspecified causes || id:finngen_R12_P16_NEONTAL_JAUND_OTH_UNSP_CAUSES	Neonatal jaundice from other and unspecified causes	Neonatal jaundice from other and unspecified causes || ||	TRUE	MedicineITLab	ebi-a-GCST90027480	1	202675394	0.0179244	4.99505e-06	7738	Gut bacterial pathway abundance (HEXITOLDEGSUPER.PWY..superpathway.of.hexitol.degradation..bacteria.)	TRUE	textfile	0.00292291	22.6779	20.8392	2	TRUE
rs55920379	G	A	G	A	-0.165347	-0.0405553	0.0677707	0.0640626	FALSE	FALSE	FALSE	finngen_R12_P16_NEONTAL_JAUND_OTH_UNSP_CAUSES	1	182117950	0.140086	500187	0.772197	Neonatal jaundice from other and unspecified causes || id:finngen_R12_P16_NEONTAL_JAUND_OTH_UNSP_CAUSES	Neonatal jaundice from other and unspecified causes	Neonatal jaundice from other and unspecified causes || ||	TRUE	MedicineITLab	ebi-a-GCST90027480	1	182087085	0.0350184	2.33873e-06	7738	Gut bacterial pathway abundance (HEXITOLDEGSUPER.PWY..superpathway.of.hexitol.degradation..bacteria.)	TRUE	textfile	0.00345452	26.8168	22.2946	2	TRUE
rs73099859	G	A	G	A	-0.158737	-0.165705	0.0727707	0.0521782	FALSE	FALSE	FALSE	finngen_R12_P16_NEONTAL_JAUND_OTH_UNSP_CAUSES	3	77427817	0.152881	500187	0.278419	Neonatal jaundice from other and unspecified causes || id:finngen_R12_P16_NEONTAL_JAUND_OTH_UNSP_CAUSES	Neonatal jaundice from other and unspecified causes	Neonatal jaundice from other and unspecified causes || ||	TRUE	MedicineITLab	ebi-a-GCST90027480	3	77476968	0.0331685	1.70326e-06	7738	Gut bacterial pathway abundance (HEXITOLDEGSUPER.PWY..superpathway.of.hexitol.degradation..bacteria.)	TRUE	textfile	0.0034004	26.3953	22.9036	2	TRUE
rs76367474	A	T	A	T	0.172732	0.0172706	0.0605027	0.117536	FALSE	TRUE	FALSE	finngen_R12_P16_NEONTAL_JAUND_OTH_UNSP_CAUSES	3	5020186	0.108537	500187	0.873573	Neonatal jaundice from other and unspecified causes || id:finngen_R12_P16_NEONTAL_JAUND_OTH_UNSP_CAUSES	Neonatal jaundice from other and unspecified causes	Neonatal jaundice from other and unspecified causes || ||	TRUE	MedicineITLab	ebi-a-GCST90027480	3	5061871	0.0382502	6.30681e-06	7738	Gut bacterial pathway abundance (HEXITOLDEGSUPER.PWY..superpathway.of.hexitol.degradation..bacteria.)	TRUE	textfile	0.00339192	26.3292	20.3929	2	TRUE
rs79035992	A	G	A	G	0.162906	-0.0616955	0.0562931	0.043824	FALSE	FALSE	FALSE	finngen_R12_P16_NEONTAL_JAUND_OTH_UNSP_CAUSES	13	75829088	0.167389	500187	0.712444	Neonatal jaundice from other and unspecified causes || id:finngen_R12_P16_NEONTAL_JAUND_OTH_UNSP_CAUSES	Neonatal jaundice from other and unspecified causes	Neonatal jaundice from other and unspecified causes || ||	TRUE	MedicineITLab	ebi-a-GCST90027480	13	76403224	0.0354128	4.22105e-06	7738	Gut bacterial pathway abundance (HEXITOLDEGSUPER.PWY..superpathway.of.hexitol.degradation..bacteria.)	TRUE	textfile	0.00281966	21.8746	21.1618	2	TRUE
rs9516950	A	G	A	G	-0.15886	0.13253	0.057972	0.0188447	FALSE	FALSE	FALSE	finngen_R12_P16_NEONTAL_JAUND_OTH_UNSP_CAUSES	13	97497612	0.249403	500187	0.595148	Neonatal jaundice from other and unspecified causes || id:finngen_R12_P16_NEONTAL_JAUND_OTH_UNSP_CAUSES	Neonatal jaundice from other and unspecified causes	Neonatal jaundice from other and unspecified causes || ||	TRUE	MedicineITLab	ebi-a-GCST90027480	13	98149866	0.0356407	8.30195e-06	7738	Gut bacterial pathway abundance (HEXITOLDEGSUPER.PWY..superpathway.of.hexitol.degradation..bacteria.)	TRUE	textfile	0.00275639	21.3824	19.8672	2	TRUE
rs11948304	A	G	A	G	0.0846347	-0.00920017	0.27158	0.242495	FALSE	FALSE	FALSE	finngen_R12_P16_NEONTAL_JAUND_OTH_UNSP_CAUSES	5	14110939	0.0796221	500187	0.908011	Neonatal jaundice from other and unspecified causes || id:finngen_R12_P16_NEONTAL_JAUND_OTH_UNSP_CAUSES	Neonatal jaundice from other and unspecified causes	Neonatal jaundice from other and unspecified causes || ||	TRUE	MedicineITLab	ebi-a-GCST90027481	5	14111048	0.0182383	3.47584e-06	7738	Gut bacterial pathway abundance (HISDEG.PWY..L.histidine.degradation.I)	TRUE	textfile	0.00283404	21.9865	21.5342	2	TRUE
rs12137024	A	G	A	G	0.118929	0.0850369	0.169299	0.161502	FALSE	FALSE	FALSE	finngen_R12_P16_NEONTAL_JAUND_OTH_UNSP_CAUSES	1	94944302	0.0922559	500187	0.356659	Neonatal jaundice from other and unspecified causes || id:finngen_R12_P16_NEONTAL_JAUND_OTH_UNSP_CAUSES	Neonatal jaundice from other and unspecified causes	Neonatal jaundice from other and unspecified causes || ||	TRUE	MedicineITLab	ebi-a-GCST90027481	1	95409858	0.0215732	3.53134e-08	7738	Gut bacterial pathway abundance (HISDEG.PWY..L.histidine.degradation.I)	TRUE	textfile	0.00397837	30.8996	30.3911	2	TRUE
rs13010502	T	A	T	A	-0.139759	0.0535914	0.927338	0.89106	FALSE	TRUE	FALSE	finngen_R12_P16_NEONTAL_JAUND_OTH_UNSP_CAUSES	2	3520445	0.112544	500187	0.633946	Neonatal jaundice from other and unspecified causes || id:finngen_R12_P16_NEONTAL_JAUND_OTH_UNSP_CAUSES	Neonatal jaundice from other and unspecified causes	Neonatal jaundice from other and unspecified causes || ||	TRUE	MedicineITLab	ebi-a-GCST90027481	2	3524216	0.0315398	9.37109e-06	7738	Gut bacterial pathway abundance (HISDEG.PWY..L.histidine.degradation.I)	TRUE	textfile	0.0026323	20.4172	19.6355	2	TRUE
rs144371117	A	G	A	G	-0.165831	0.0830643	0.0616052	0.0733671	FALSE	FALSE	FALSE	finngen_R12_P16_NEONTAL_JAUND_OTH_UNSP_CAUSES	14	79611557	0.132452	500187	0.530576	Neonatal jaundice from other and unspecified causes || id:finngen_R12_P16_NEONTAL_JAUND_OTH_UNSP_CAUSES	Neonatal jaundice from other and unspecified causes	Neonatal jaundice from other and unspecified causes || ||	TRUE	MedicineITLab	ebi-a-GCST90027481	14	80077900	0.0374651	9.58738e-06	7738	Gut bacterial pathway abundance (HISDEG.PWY..L.histidine.degradation.I)	TRUE	textfile	0.00317954	24.6754	19.5919	2	TRUE
rs1501270	A	C	A	C	0.0905245	0.139007	0.253443	0.241425	FALSE	FALSE	FALSE	finngen_R12_P16_NEONTAL_JAUND_OTH_UNSP_CAUSES	4	104090012	0.0794246	500187	0.0800866	Neonatal jaundice from other and unspecified causes || id:finngen_R12_P16_NEONTAL_JAUND_OTH_UNSP_CAUSES	Neonatal jaundice from other and unspecified causes	Neonatal jaundice from other and unspecified causes || ||	TRUE	MedicineITLab	ebi-a-GCST90027481	4	105011169	0.0187611	1.3992e-06	7738	Gut bacterial pathway abundance (HISDEG.PWY..L.histidine.degradation.I)	TRUE	textfile	0.00310103	24.0642	23.2818	2	TRUE
rs2175835	C	T	C	T	-0.145776	0.0825161	0.0867975	0.0916907	FALSE	FALSE	FALSE	finngen_R12_P16_NEONTAL_JAUND_OTH_UNSP_CAUSES	8	29418262	0.118088	500187	0.484699	Neonatal jaundice from other and unspecified causes || id:finngen_R12_P16_NEONTAL_JAUND_OTH_UNSP_CAUSES	Neonatal jaundice from other and unspecified causes	Neonatal jaundice from other and unspecified causes || ||	TRUE	MedicineITLab	ebi-a-GCST90027481	8	29275779	0.0317273	4.33471e-06	7738	Gut bacterial pathway abundance (HISDEG.PWY..L.histidine.degradation.I)	TRUE	textfile	0.00336881	26.1492	21.1109	2	TRUE
rs3095927	C	G	C	G	0.158716	0.0714915	0.105458	0.0412023	FALSE	TRUE	FALSE	finngen_R12_P16_NEONTAL_JAUND_OTH_UNSP_CAUSES	19	6810473	0.178633	500187	0.688998	Neonatal jaundice from other and unspecified causes || id:finngen_R12_P16_NEONTAL_JAUND_OTH_UNSP_CAUSES	Neonatal jaundice from other and unspecified causes	Neonatal jaundice from other and unspecified causes || ||	TRUE	MedicineITLab	ebi-a-GCST90027481	19	6810484	0.032277	8.77506e-07	7738	Gut bacterial pathway abundance (HISDEG.PWY..L.histidine.degradation.I)	TRUE	textfile	0.00475282	36.9434	24.1799	2	TRUE
rs6783574	G	T	G	T	0.0782697	0.0872434	0.389026	0.457875	FALSE	FALSE	FALSE	finngen_R12_P16_NEONTAL_JAUND_OTH_UNSP_CAUSES	3	30733974	0.0687148	500187	0.204211	Neonatal jaundice from other and unspecified causes || id:finngen_R12_P16_NEONTAL_JAUND_OTH_UNSP_CAUSES	Neonatal jaundice from other and unspecified causes	Neonatal jaundice from other and unspecified causes || ||	TRUE	MedicineITLab	ebi-a-GCST90027481	3	30775466	0.0166922	2.74536e-06	7738	Gut bacterial pathway abundance (HISDEG.PWY..L.histidine.degradation.I)	TRUE	textfile	0.00291218	22.5944	21.9867	2	TRUE
rs76864278	G	T	G	T	-0.0838791	-0.0408601	0.271007	0.295563	FALSE	FALSE	FALSE	finngen_R12_P16_NEONTAL_JAUND_OTH_UNSP_CAUSES	8	14815183	0.0756103	500187	0.588918	Neonatal jaundice from other and unspecified causes || id:finngen_R12_P16_NEONTAL_JAUND_OTH_UNSP_CAUSES	Neonatal jaundice from other and unspecified causes	Neonatal jaundice from other and unspecified causes || ||	TRUE	MedicineITLab	ebi-a-GCST90027481	8	14672692	0.0185589	6.19498e-06	7738	Gut bacterial pathway abundance (HISDEG.PWY..L.histidine.degradation.I)	TRUE	textfile	0.00277998	21.5659	20.4269	2	TRUE
rs77982223	G	C	G	C	0.120951	0.120603	0.105957	0.0890595	FALSE	TRUE	FALSE	finngen_R12_P16_NEONTAL_JAUND_OTH_UNSP_CAUSES	9	130660783	0.119725	500187	0.313773	Neonatal jaundice from other and unspecified causes || id:finngen_R12_P16_NEONTAL_JAUND_OTH_UNSP_CAUSES	Neonatal jaundice from other and unspecified causes	Neonatal jaundice from other and unspecified causes || ||	TRUE	MedicineITLab	ebi-a-GCST90027481	9	133536170	0.0266922	5.86192e-06	7738	Gut bacterial pathway abundance (HISDEG.PWY..L.histidine.degradation.I)	TRUE	textfile	0.00277164	21.501	20.5329	2	TRUE
rs10005886	G	T	G	T	0.13034	-0.0515321	0.0920829	0.183382	FALSE	FALSE	FALSE	finngen_R12_P16_NEONTAL_JAUND_OTH_UNSP_CAUSES	4	154086473	0.0895836	500187	0.565128	Neonatal jaundice from other and unspecified causes || id:finngen_R12_P16_NEONTAL_JAUND_OTH_UNSP_CAUSES	Neonatal jaundice from other and unspecified causes	Neonatal jaundice from other and unspecified causes || ||	TRUE	MedicineITLab	ebi-a-GCST90027482	4	155007625	0.0284145	4.4948e-06	7738	Gut bacterial pathway abundance (HISTSYN.PWY..L.histidine.biosynthesis)	TRUE	textfile	0.0028406	22.0375	21.0414	2	TRUE
rs10143187	T	C	T	C	0.0939712	0.030716	0.231992	0.206682	FALSE	FALSE	FALSE	finngen_R12_P16_NEONTAL_JAUND_OTH_UNSP_CAUSES	14	104314729	0.0859226	500187	0.720729	Neonatal jaundice from other and unspecified causes || id:finngen_R12_P16_NEONTAL_JAUND_OTH_UNSP_CAUSES	Neonatal jaundice from other and unspecified causes	Neonatal jaundice from other and unspecified causes || ||	TRUE	MedicineITLab	ebi-a-GCST90027482	14	104781066	0.0209327	7.14858e-06	7738	Gut bacterial pathway abundance (HISTSYN.PWY..L.histidine.biosynthesis)	TRUE	textfile	0.00314672	24.4199	20.153	2	TRUE
rs10772275	C	T	C	T	-0.0758565	-0.0758517	0.454918	0.467116	FALSE	FALSE	FALSE	finngen_R12_P16_NEONTAL_JAUND_OTH_UNSP_CAUSES	12	10410993	0.0687877	500187	0.27016	Neonatal jaundice from other and unspecified causes || id:finngen_R12_P16_NEONTAL_JAUND_OTH_UNSP_CAUSES	Neonatal jaundice from other and unspecified causes	Neonatal jaundice from other and unspecified causes || ||	TRUE	MedicineITLab	ebi-a-GCST90027482	12	10563592	0.016285	3.19191e-06	7738	Gut bacterial pathway abundance (HISTSYN.PWY..L.histidine.biosynthesis)	TRUE	textfile	0.00285371	22.1395	21.6975	2	TRUE
rs11085939	T	C	T	C	-0.0794314	0.101793	0.316945	0.20835	FALSE	FALSE	FALSE	finngen_R12_P16_NEONTAL_JAUND_OTH_UNSP_CAUSES	19	15016630	0.0835216	500187	0.222933	Neonatal jaundice from other and unspecified causes || id:finngen_R12_P16_NEONTAL_JAUND_OTH_UNSP_CAUSES	Neonatal jaundice from other and unspecified causes	Neonatal jaundice from other and unspecified causes || ||	TRUE	MedicineITLab	ebi-a-GCST90027482	19	15127442	0.0174439	5.27509e-06	7738	Gut bacterial pathway abundance (HISTSYN.PWY..L.histidine.biosynthesis)	TRUE	textfile	0.00273183	21.1913	20.7347	2	TRUE
rs12098656	C	T	C	T	-0.170832	-0.0540908	0.0596567	0.0629772	FALSE	FALSE	FALSE	finngen_R12_P16_NEONTAL_JAUND_OTH_UNSP_CAUSES	10	51604521	0.134752	500187	0.68812	Neonatal jaundice from other and unspecified causes || id:finngen_R12_P16_NEONTAL_JAUND_OTH_UNSP_CAUSES	Neonatal jaundice from other and unspecified causes	Neonatal jaundice from other and unspecified causes || ||	TRUE	MedicineITLab	ebi-a-GCST90027482	10	53364281	0.036039	2.13501e-06	7738	Gut bacterial pathway abundance (HISTSYN.PWY..L.histidine.biosynthesis)	TRUE	textfile	0.00327427	25.4129	22.4695	2	TRUE
rs12153246	C	T	C	T	0.0875854	-0.0388904	0.766015	0.765118	FALSE	FALSE	FALSE	finngen_R12_P16_NEONTAL_JAUND_OTH_UNSP_CAUSES	5	91125681	0.0821936	500187	0.636101	Neonatal jaundice from other and unspecified causes || id:finngen_R12_P16_NEONTAL_JAUND_OTH_UNSP_CAUSES	Neonatal jaundice from other and unspecified causes	Neonatal jaundice from other and unspecified causes || ||	TRUE	MedicineITLab	ebi-a-GCST90027482	5	90421498	0.0196896	8.65546e-06	7738	Gut bacterial pathway abundance (HISTSYN.PWY..L.histidine.biosynthesis)	TRUE	textfile	0.00274991	21.332	19.7874	2	TRUE
rs6883971	A	G	A	G	-0.0732918	0.00710995	0.500646	0.456028	FALSE	FALSE	FALSE	finngen_R12_P16_NEONTAL_JAUND_OTH_UNSP_CAUSES	5	171909719	0.0692789	500187	0.918258	Neonatal jaundice from other and unspecified causes || id:finngen_R12_P16_NEONTAL_JAUND_OTH_UNSP_CAUSES	Neonatal jaundice from other and unspecified causes	Neonatal jaundice from other and unspecified causes || ||	TRUE	MedicineITLab	ebi-a-GCST90027482	5	171336723	0.0161665	5.79963e-06	7738	Gut bacterial pathway abundance (HISTSYN.PWY..L.histidine.biosynthesis)	TRUE	textfile	0.00268584	20.8336	20.5532	2	TRUE
rs7145596	T	C	T	C	-0.138166	-0.0726484	0.0823276	0.112045	FALSE	FALSE	FALSE	finngen_R12_P16_NEONTAL_JAUND_OTH_UNSP_CAUSES	14	28743894	0.112042	500187	0.516726	Neonatal jaundice from other and unspecified causes || id:finngen_R12_P16_NEONTAL_JAUND_OTH_UNSP_CAUSES	Neonatal jaundice from other and unspecified causes	Neonatal jaundice from other and unspecified causes || ||	TRUE	MedicineITLab	ebi-a-GCST90027482	14	29213100	0.0293574	2.52197e-06	7738	Gut bacterial pathway abundance (HISTSYN.PWY..L.histidine.biosynthesis)	TRUE	textfile	0.00288447	22.3788	22.1497	2	TRUE
rs72690382	G	T	G	T	-0.11284	-0.216799	0.11954	0.106506	FALSE	FALSE	FALSE	finngen_R12_P16_NEONTAL_JAUND_OTH_UNSP_CAUSES	14	23862133	0.109636	500187	0.0479921	Neonatal jaundice from other and unspecified causes || id:finngen_R12_P16_NEONTAL_JAUND_OTH_UNSP_CAUSES	Neonatal jaundice from other and unspecified causes	Neonatal jaundice from other and unspecified causes || ||	TRUE	MedicineITLab	ebi-a-GCST90027482	14	24331342	0.0249271	5.98798e-06	7738	Gut bacterial pathway abundance (HISTSYN.PWY..L.histidine.biosynthesis)	TRUE	textfile	0.00268027	20.7903	20.4919	2	TRUE
rs78778914	C	T	C	T	0.211625	0.159449	0.0527473	0.0879026	FALSE	FALSE	FALSE	finngen_R12_P16_NEONTAL_JAUND_OTH_UNSP_CAUSES	1	150477225	0.12274	500187	0.193916	Neonatal jaundice from other and unspecified causes || id:finngen_R12_P16_NEONTAL_JAUND_OTH_UNSP_CAUSES	Neonatal jaundice from other and unspecified causes	Neonatal jaundice from other and unspecified causes || ||	TRUE	MedicineITLab	ebi-a-GCST90027482	1	150449701	0.0386425	4.3388e-08	7738	Gut bacterial pathway abundance (HISTSYN.PWY..L.histidine.biosynthesis)	TRUE	textfile	0.00447538	34.7772	29.9919	2	TRUE
rs10840754	A	T	A	T	0.139919	0.18293	0.080491	0.0826029	FALSE	TRUE	FALSE	finngen_R12_P16_NEONTAL_JAUND_OTH_UNSP_CAUSES	12	17571141	0.125918	500187	0.146288	Neonatal jaundice from other and unspecified causes || id:finngen_R12_P16_NEONTAL_JAUND_OTH_UNSP_CAUSES	Neonatal jaundice from other and unspecified causes	Neonatal jaundice from other and unspecified causes || ||	TRUE	MedicineITLab	ebi-a-GCST90027483	12	17724075	0.0307321	5.29176e-06	7738	Gut bacterial pathway abundance (HOMOSER.METSYN.PWY..L.methionine.biosynthesis.I)	TRUE	textfile	0.00289792	22.4835	20.7285	2	TRUE
rs112102053	A	G	A	G	0.110645	0.0536401	0.131702	0.249118	FALSE	FALSE	FALSE	finngen_R12_P16_NEONTAL_JAUND_OTH_UNSP_CAUSES	9	113212441	0.0795028	500187	0.49987	Neonatal jaundice from other and unspecified causes || id:finngen_R12_P16_NEONTAL_JAUND_OTH_UNSP_CAUSES	Neonatal jaundice from other and unspecified causes	Neonatal jaundice from other and unspecified causes || ||	TRUE	MedicineITLab	ebi-a-GCST90027483	9	115974721	0.0245293	6.45996e-06	7738	Gut bacterial pathway abundance (HOMOSER.METSYN.PWY..L.methionine.biosynthesis.I)	TRUE	textfile	0.00279998	21.7215	20.3467	2	TRUE
rs1348931	T	G	T	G	-0.0747997	0.0344125	0.368945	0.410258	FALSE	FALSE	FALSE	finngen_R12_P16_NEONTAL_JAUND_OTH_UNSP_CAUSES	3	63098954	0.0689737	500187	0.617834	Neonatal jaundice from other and unspecified causes || id:finngen_R12_P16_NEONTAL_JAUND_OTH_UNSP_CAUSES	Neonatal jaundice from other and unspecified causes	Neonatal jaundice from other and unspecified causes || ||	TRUE	MedicineITLab	ebi-a-GCST90027483	3	63084630	0.0169278	9.9275e-06	7738	Gut bacterial pathway abundance (HOMOSER.METSYN.PWY..L.methionine.biosynthesis.I)	TRUE	textfile	0.0026053	20.2073	19.5253	2	TRUE
rs17048278	G	A	G	A	-0.0802746	-0.119581	0.34117	0.388539	FALSE	FALSE	FALSE	finngen_R12_P16_NEONTAL_JAUND_OTH_UNSP_CAUSES	1	218603616	0.0703943	500187	0.0893717	Neonatal jaundice from other and unspecified causes || id:finngen_R12_P16_NEONTAL_JAUND_OTH_UNSP_CAUSES	Neonatal jaundice from other and unspecified causes	Neonatal jaundice from other and unspecified causes || ||	TRUE	MedicineITLab	ebi-a-GCST90027483	1	218776958	0.017234	3.19396e-06	7738	Gut bacterial pathway abundance (HOMOSER.METSYN.PWY..L.methionine.biosynthesis.I)	TRUE	textfile	0.00289688	22.4754	21.6962	2	TRUE
rs4802635	G	A	G	A	0.0729186	0.0214234	0.5517	0.455849	FALSE	FALSE	FALSE	finngen_R12_P16_NEONTAL_JAUND_OTH_UNSP_CAUSES	19	49898063	0.069712	500187	0.758606	Neonatal jaundice from other and unspecified causes || id:finngen_R12_P16_NEONTAL_JAUND_OTH_UNSP_CAUSES	Neonatal jaundice from other and unspecified causes	Neonatal jaundice from other and unspecified causes || ||	TRUE	MedicineITLab	ebi-a-GCST90027483	19	50401320	0.0163449	8.14854e-06	7738	Gut bacterial pathway abundance (HOMOSER.METSYN.PWY..L.methionine.biosynthesis.I)	TRUE	textfile	0.00263014	20.4004	19.9027	2	TRUE
rs4959131	T	C	T	C	0.113823	-0.153169	0.144531	0.115641	FALSE	FALSE	FALSE	finngen_R12_P16_NEONTAL_JAUND_OTH_UNSP_CAUSES	6	1409724	0.10549	500187	0.146508	Neonatal jaundice from other and unspecified causes || id:finngen_R12_P16_NEONTAL_JAUND_OTH_UNSP_CAUSES	Neonatal jaundice from other and unspecified causes	Neonatal jaundice from other and unspecified causes || ||	TRUE	MedicineITLab	ebi-a-GCST90027483	6	1409959	0.0257369	9.75394e-06	7738	Gut bacterial pathway abundance (HOMOSER.METSYN.PWY..L.methionine.biosynthesis.I)	TRUE	textfile	0.00320373	24.8637	19.559	2	TRUE
rs61945524	T	C	T	C	-0.0888739	-0.0685206	0.299793	0.338871	FALSE	FALSE	FALSE	finngen_R12_P16_NEONTAL_JAUND_OTH_UNSP_CAUSES	13	33726332	0.0732218	500187	0.349379	Neonatal jaundice from other and unspecified causes || id:finngen_R12_P16_NEONTAL_JAUND_OTH_UNSP_CAUSES	Neonatal jaundice from other and unspecified causes	Neonatal jaundice from other and unspecified causes || ||	TRUE	MedicineITLab	ebi-a-GCST90027483	13	34300469	0.0182976	1.19091e-06	7738	Gut bacterial pathway abundance (HOMOSER.METSYN.PWY..L.methionine.biosynthesis.I)	TRUE	textfile	0.00331609	25.7386	23.5918	2	TRUE
rs61994705	G	C	G	C	-0.0848608	-0.0513933	0.39267	0.390975	FALSE	TRUE	FALSE	finngen_R12_P16_NEONTAL_JAUND_OTH_UNSP_CAUSES	15	24835745	0.0700762	500187	0.46332	Neonatal jaundice from other and unspecified causes || id:finngen_R12_P16_NEONTAL_JAUND_OTH_UNSP_CAUSES	Neonatal jaundice from other and unspecified causes	Neonatal jaundice from other and unspecified causes || ||	TRUE	MedicineITLab	ebi-a-GCST90027483	15	25080892	0.0168171	4.50921e-07	7738	Gut bacterial pathway abundance (HOMOSER.METSYN.PWY..L.methionine.biosynthesis.I)	TRUE	textfile	0.00343476	26.6629	25.4631	2	TRUE
rs6913228	C	A	C	A	0.0811434	-0.0210483	0.321372	0.364643	FALSE	FALSE	FALSE	finngen_R12_P16_NEONTAL_JAUND_OTH_UNSP_CAUSES	6	135182912	0.0706663	500187	0.765813	Neonatal jaundice from other and unspecified causes || id:finngen_R12_P16_NEONTAL_JAUND_OTH_UNSP_CAUSES	Neonatal jaundice from other and unspecified causes	Neonatal jaundice from other and unspecified causes || ||	TRUE	MedicineITLab	ebi-a-GCST90027483	6	135504050	0.0178159	5.25001e-06	7738	Gut bacterial pathway abundance (HOMOSER.METSYN.PWY..L.methionine.biosynthesis.I)	TRUE	textfile	0.00287195	22.2814	20.7439	2	TRUE
rs10402683	C	G	C	G	0.119826	0.011333	0.142733	0.0977271	FALSE	TRUE	FALSE	finngen_R12_P16_NEONTAL_JAUND_OTH_UNSP_CAUSES	19	48934108	0.115836	500187	0.922062	Neonatal jaundice from other and unspecified causes || id:finngen_R12_P16_NEONTAL_JAUND_OTH_UNSP_CAUSES	Neonatal jaundice from other and unspecified causes	Neonatal jaundice from other and unspecified causes || ||	TRUE	MedicineITLab	ebi-a-GCST90027484	19	49437365	0.0263689	5.51455e-06	7738	Gut bacterial pathway abundance (HSERMETANA.PWY..L.methionine.biosynthesis.III)	TRUE	textfile	0.00351376	27.2783	20.6499	2	TRUE
rs10447306	G	C	G	C	0.13798	-0.000509207	0.0731812	0.0538173	FALSE	TRUE	FALSE	finngen_R12_P16_NEONTAL_JAUND_OTH_UNSP_CAUSES	5	178311164	0.157796	500187	0.997425	Neonatal jaundice from other and unspecified causes || id:finngen_R12_P16_NEONTAL_JAUND_OTH_UNSP_CAUSES	Neonatal jaundice from other and unspecified causes	Neonatal jaundice from other and unspecified causes || ||	TRUE	MedicineITLab	ebi-a-GCST90027484	5	177738165	0.0310637	8.91928e-06	7738	Gut bacterial pathway abundance (HSERMETANA.PWY..L.methionine.biosynthesis.III)	TRUE	textfile	0.0025826	20.0307	19.7299	2	TRUE
rs1073201	G	A	G	A	-0.0756411	-0.0831116	0.485935	0.572019	FALSE	FALSE	FALSE	finngen_R12_P16_NEONTAL_JAUND_OTH_UNSP_CAUSES	2	11083502	0.0693137	500187	0.230503	Neonatal jaundice from other and unspecified causes || id:finngen_R12_P16_NEONTAL_JAUND_OTH_UNSP_CAUSES	Neonatal jaundice from other and unspecified causes	Neonatal jaundice from other and unspecified causes || ||	TRUE	MedicineITLab	ebi-a-GCST90027484	2	11223628	0.0165006	4.55848e-06	7738	Gut bacterial pathway abundance (HSERMETANA.PWY..L.methionine.biosynthesis.III)	TRUE	textfile	0.00285852	22.1769	21.0144	2	TRUE
rs10882802	G	A	G	A	0.116194	0.165998	0.885574	0.851487	FALSE	FALSE	FALSE	finngen_R12_P16_NEONTAL_JAUND_OTH_UNSP_CAUSES	10	96491457	0.097874	500187	0.0898794	Neonatal jaundice from other and unspecified causes || id:finngen_R12_P16_NEONTAL_JAUND_OTH_UNSP_CAUSES	Neonatal jaundice from other and unspecified causes	Neonatal jaundice from other and unspecified causes || ||	TRUE	MedicineITLab	ebi-a-GCST90027484	10	98251214	0.025124	3.74887e-06	7738	Gut bacterial pathway abundance (HSERMETANA.PWY..L.methionine.biosynthesis.III)	TRUE	textfile	0.00273619	21.2253	21.389	2	TRUE
rs112704675	T	C	T	C	0.137352	0.180176	0.0839629	0.0768662	FALSE	FALSE	FALSE	finngen_R12_P16_NEONTAL_JAUND_OTH_UNSP_CAUSES	12	21345992	0.127381	500187	0.157225	Neonatal jaundice from other and unspecified causes || id:finngen_R12_P16_NEONTAL_JAUND_OTH_UNSP_CAUSES	Neonatal jaundice from other and unspecified causes	Neonatal jaundice from other and unspecified causes || ||	TRUE	MedicineITLab	ebi-a-GCST90027484	12	21498926	0.0293118	2.78747e-06	7738	Gut bacterial pathway abundance (HSERMETANA.PWY..L.methionine.biosynthesis.III)	TRUE	textfile	0.00290202	22.5154	21.9576	2	TRUE
rs113884393	G	C	G	C	0.168368	0.121987	0.0567687	0.0297387	FALSE	TRUE	FALSE	finngen_R12_P16_NEONTAL_JAUND_OTH_UNSP_CAUSES	7	155290784	0.20428	500187	0.550402	Neonatal jaundice from other and unspecified causes || id:finngen_R12_P16_NEONTAL_JAUND_OTH_UNSP_CAUSES	Neonatal jaundice from other and unspecified causes	Neonatal jaundice from other and unspecified causes || ||	TRUE	MedicineITLab	ebi-a-GCST90027484	7	155082494	0.03564	2.31116e-06	7738	Gut bacterial pathway abundance (HSERMETANA.PWY..L.methionine.biosynthesis.III)	TRUE	textfile	0.00303582	23.5566	22.3174	2	TRUE
rs117005086	G	C	G	C	-0.175176	0.00907489	0.0714832	0.0939207	FALSE	TRUE	FALSE	finngen_R12_P16_NEONTAL_JAUND_OTH_UNSP_CAUSES	9	7870283	0.119024	500187	0.939225	Neonatal jaundice from other and unspecified causes || id:finngen_R12_P16_NEONTAL_JAUND_OTH_UNSP_CAUSES	Neonatal jaundice from other and unspecified causes	Neonatal jaundice from other and unspecified causes || ||	TRUE	MedicineITLab	ebi-a-GCST90027484	9	7870283	0.0357139	9.34415e-07	7738	Gut bacterial pathway abundance (HSERMETANA.PWY..L.methionine.biosynthesis.III)	TRUE	textfile	0.00407355	31.6419	24.0588	2	TRUE
rs12455185	T	C	T	C	0.0810826	0.0138488	0.694565	0.687776	FALSE	FALSE	FALSE	finngen_R12_P16_NEONTAL_JAUND_OTH_UNSP_CAUSES	18	63352459	0.0735648	500187	0.850679	Neonatal jaundice from other and unspecified causes || id:finngen_R12_P16_NEONTAL_JAUND_OTH_UNSP_CAUSES	Neonatal jaundice from other and unspecified causes	Neonatal jaundice from other and unspecified causes || ||	TRUE	MedicineITLab	ebi-a-GCST90027484	18	61019692	0.0175717	3.94239e-06	7738	Gut bacterial pathway abundance (HSERMETANA.PWY..L.methionine.biosynthesis.III)	TRUE	textfile	0.00278944	21.6395	21.2926	2	TRUE
rs157871	G	A	G	A	-0.112897	0.00874313	0.113871	0.124655	FALSE	FALSE	FALSE	finngen_R12_P16_NEONTAL_JAUND_OTH_UNSP_CAUSES	1	165422145	0.103192	500187	0.932479	Neonatal jaundice from other and unspecified causes || id:finngen_R12_P16_NEONTAL_JAUND_OTH_UNSP_CAUSES	Neonatal jaundice from other and unspecified causes	Neonatal jaundice from other and unspecified causes || ||	TRUE	MedicineITLab	ebi-a-GCST90027484	1	165391382	0.0251304	7.04093e-06	7738	Gut bacterial pathway abundance (HSERMETANA.PWY..L.methionine.biosynthesis.III)	TRUE	textfile	0.0025722	19.9499	20.1821	2	TRUE
rs2007950	G	A	G	A	0.0741464	0.0808625	0.622835	0.497651	FALSE	FALSE	FALSE	finngen_R12_P16_NEONTAL_JAUND_OTH_UNSP_CAUSES	6	43081723	0.0687443	500187	0.239484	Neonatal jaundice from other and unspecified causes || id:finngen_R12_P16_NEONTAL_JAUND_OTH_UNSP_CAUSES	Neonatal jaundice from other and unspecified causes	Neonatal jaundice from other and unspecified causes || ||	TRUE	MedicineITLab	ebi-a-GCST90027484	6	43049461	0.0165927	7.87318e-06	7738	Gut bacterial pathway abundance (HSERMETANA.PWY..L.methionine.biosynthesis.III)	TRUE	textfile	0.00258294	20.0334	19.9685	2	TRUE
rs2304958	G	A	G	A	-0.0800054	-0.0231788	0.665235	0.796987	FALSE	FALSE	FALSE	finngen_R12_P16_NEONTAL_JAUND_OTH_UNSP_CAUSES	17	1056275	0.084624	500187	0.784159	Neonatal jaundice from other and unspecified causes || id:finngen_R12_P16_NEONTAL_JAUND_OTH_UNSP_CAUSES	Neonatal jaundice from other and unspecified causes	Neonatal jaundice from other and unspecified causes || ||	TRUE	MedicineITLab	ebi-a-GCST90027484	17	959515	0.0170991	2.8839e-06	7738	Gut bacterial pathway abundance (HSERMETANA.PWY..L.methionine.biosynthesis.III)	TRUE	textfile	0.00285091	22.1177	21.8923	2	TRUE
rs2869014	A	G	A	G	-0.120324	-0.0677713	0.103713	0.0999441	FALSE	FALSE	FALSE	finngen_R12_P16_NEONTAL_JAUND_OTH_UNSP_CAUSES	20	39489659	0.116933	500187	0.562204	Neonatal jaundice from other and unspecified causes || id:finngen_R12_P16_NEONTAL_JAUND_OTH_UNSP_CAUSES	Neonatal jaundice from other and unspecified causes	Neonatal jaundice from other and unspecified causes || ||	TRUE	MedicineITLab	ebi-a-GCST90027484	20	38118302	0.0262563	4.59113e-06	7738	Gut bacterial pathway abundance (HSERMETANA.PWY..L.methionine.biosynthesis.III)	TRUE	textfile	0.00269163	20.8786	21.0009	2	TRUE
rs36107535	T	C	T	C	-0.0933045	-0.0732423	0.244568	0.237468	FALSE	FALSE	FALSE	finngen_R12_P16_NEONTAL_JAUND_OTH_UNSP_CAUSES	3	144126846	0.0799876	500187	0.35984	Neonatal jaundice from other and unspecified causes || id:finngen_R12_P16_NEONTAL_JAUND_OTH_UNSP_CAUSES	Neonatal jaundice from other and unspecified causes	Neonatal jaundice from other and unspecified causes || ||	TRUE	MedicineITLab	ebi-a-GCST90027484	3	143845688	0.0186972	6.02865e-07	7738	Gut bacterial pathway abundance (HSERMETANA.PWY..L.methionine.biosynthesis.III)	TRUE	textfile	0.00321685	24.9658	24.903	2	TRUE
rs409480	G	C	G	C	-0.0795352	0.065371	0.715188	0.704029	FALSE	TRUE	FALSE	finngen_R12_P16_NEONTAL_JAUND_OTH_UNSP_CAUSES	21	35786849	0.0754429	500187	0.386218	Neonatal jaundice from other and unspecified causes || id:finngen_R12_P16_NEONTAL_JAUND_OTH_UNSP_CAUSES	Neonatal jaundice from other and unspecified causes	Neonatal jaundice from other and unspecified causes || ||	TRUE	MedicineITLab	ebi-a-GCST90027484	21	37159147	0.0177161	7.14085e-06	7738	Gut bacterial pathway abundance (HSERMETANA.PWY..L.methionine.biosynthesis.III)	TRUE	textfile	0.00257708	19.9878	20.155	2	TRUE
rs537576	T	C	T	C	-0.0870158	0.00510996	0.228849	0.275625	FALSE	FALSE	FALSE	finngen_R12_P16_NEONTAL_JAUND_OTH_UNSP_CAUSES	16	5411603	0.0770543	500187	0.947126	Neonatal jaundice from other and unspecified causes || id:finngen_R12_P16_NEONTAL_JAUND_OTH_UNSP_CAUSES	Neonatal jaundice from other and unspecified causes	Neonatal jaundice from other and unspecified causes || ||	TRUE	MedicineITLab	ebi-a-GCST90027484	16	5461604	0.0196839	9.84011e-06	7738	Gut bacterial pathway abundance (HSERMETANA.PWY..L.methionine.biosynthesis.III)	TRUE	textfile	0.00267248	20.7297	19.5422	2	TRUE
rs735254	G	A	G	A	-0.0841755	0.120715	0.679164	0.631353	FALSE	FALSE	FALSE	finngen_R12_P16_NEONTAL_JAUND_OTH_UNSP_CAUSES	18	13377129	0.071364	500187	0.090734	Neonatal jaundice from other and unspecified causes || id:finngen_R12_P16_NEONTAL_JAUND_OTH_UNSP_CAUSES	Neonatal jaundice from other and unspecified causes	Neonatal jaundice from other and unspecified causes || ||	TRUE	MedicineITLab	ebi-a-GCST90027484	18	13377128	0.0177961	2.24507e-06	7738	Gut bacterial pathway abundance (HSERMETANA.PWY..L.methionine.biosynthesis.III)	TRUE	textfile	0.00308787	23.9618	22.3729	2	TRUE
rs76383640	A	G	A	G	0.159693	0.0074609	0.0801085	0.124117	FALSE	FALSE	FALSE	finngen_R12_P16_NEONTAL_JAUND_OTH_UNSP_CAUSES	19	50192991	0.102613	500187	0.942038	Neonatal jaundice from other and unspecified causes || id:finngen_R12_P16_NEONTAL_JAUND_OTH_UNSP_CAUSES	Neonatal jaundice from other and unspecified causes	Neonatal jaundice from other and unspecified causes || ||	TRUE	MedicineITLab	ebi-a-GCST90027484	19	50696248	0.0305452	1.71281e-07	7738	Gut bacterial pathway abundance (HSERMETANA.PWY..L.methionine.biosynthesis.III)	TRUE	textfile	0.00375852	29.1856	27.3329	2	TRUE
rs11007911	A	G	A	G	-0.137289	-0.0730121	0.0796781	0.0598308	FALSE	FALSE	FALSE	finngen_R12_P16_NEONTAL_JAUND_OTH_UNSP_CAUSES	10	18975285	0.141353	500187	0.605489	Neonatal jaundice from other and unspecified causes || id:finngen_R12_P16_NEONTAL_JAUND_OTH_UNSP_CAUSES	Neonatal jaundice from other and unspecified causes	Neonatal jaundice from other and unspecified causes || ||	TRUE	MedicineITLab	ebi-a-GCST90027485	10	19264214	0.0308286	8.45551e-06	7738	Gut bacterial pathway abundance (ILEUSYN.PWY..L.isoleucine.biosynthesis.I..from.threonine.)	TRUE	textfile	0.00276427	21.4437	19.8319	2	TRUE
rs163056	C	T	C	T	0.0715464	0.0114368	0.518416	0.555722	FALSE	FALSE	FALSE	finngen_R12_P16_NEONTAL_JAUND_OTH_UNSP_CAUSES	18	26934750	0.068507	500187	0.867415	Neonatal jaundice from other and unspecified causes || id:finngen_R12_P16_NEONTAL_JAUND_OTH_UNSP_CAUSES	Neonatal jaundice from other and unspecified causes	Neonatal jaundice from other and unspecified causes || ||	TRUE	MedicineITLab	ebi-a-GCST90027485	18	24514714	0.0159612	7.37666e-06	7738	Gut bacterial pathway abundance (ILEUSYN.PWY..L.isoleucine.biosynthesis.I..from.threonine.)	TRUE	textfile	0.00255597	19.8237	20.093	2	TRUE
rs2704240	G	T	G	T	-0.0726385	-0.0311781	0.503827	0.502237	FALSE	FALSE	FALSE	finngen_R12_P16_NEONTAL_JAUND_OTH_UNSP_CAUSES	8	96606453	0.0687381	500187	0.650133	Neonatal jaundice from other and unspecified causes || id:finngen_R12_P16_NEONTAL_JAUND_OTH_UNSP_CAUSES	Neonatal jaundice from other and unspecified causes	Neonatal jaundice from other and unspecified causes || ||	TRUE	MedicineITLab	ebi-a-GCST90027485	8	97618681	0.0161263	6.65748e-06	7738	Gut bacterial pathway abundance (ILEUSYN.PWY..L.isoleucine.biosynthesis.I..from.threonine.)	TRUE	textfile	0.00263802	20.4617	20.2892	2	TRUE
rs28542462	C	T	C	T	0.0982763	-0.0661077	0.301778	0.381196	FALSE	FALSE	FALSE	finngen_R12_P16_NEONTAL_JAUND_OTH_UNSP_CAUSES	4	3883491	0.072937	500187	0.364741	Neonatal jaundice from other and unspecified causes || id:finngen_R12_P16_NEONTAL_JAUND_OTH_UNSP_CAUSES	Neonatal jaundice from other and unspecified causes	Neonatal jaundice from other and unspecified causes || ||	TRUE	MedicineITLab	ebi-a-GCST90027485	4	3885218	0.02159	5.31545e-06	7738	Gut bacterial pathway abundance (ILEUSYN.PWY..L.isoleucine.biosynthesis.I..from.threonine.)	TRUE	textfile	0.00407013	31.6152	20.7201	2	TRUE
rs330943	A	G	A	G	0.0857583	-0.0716413	0.313932	0.3719	FALSE	FALSE	FALSE	finngen_R12_P16_NEONTAL_JAUND_OTH_UNSP_CAUSES	8	9163516	0.071324	500187	0.315163	Neonatal jaundice from other and unspecified causes || id:finngen_R12_P16_NEONTAL_JAUND_OTH_UNSP_CAUSES	Neonatal jaundice from other and unspecified causes	Neonatal jaundice from other and unspecified causes || ||	TRUE	MedicineITLab	ebi-a-GCST90027485	8	9021026	0.0174395	8.76658e-07	7738	Gut bacterial pathway abundance (ILEUSYN.PWY..L.isoleucine.biosynthesis.I..from.threonine.)	TRUE	textfile	0.003168	24.5855	24.1816	2	TRUE
rs5752622	G	A	G	A	-0.0906364	-0.0785033	0.798232	0.80149	FALSE	FALSE	FALSE	finngen_R12_P16_NEONTAL_JAUND_OTH_UNSP_CAUSES	22	27717115	0.0868092	500187	0.365826	Neonatal jaundice from other and unspecified causes || id:finngen_R12_P16_NEONTAL_JAUND_OTH_UNSP_CAUSES	Neonatal jaundice from other and unspecified causes	Neonatal jaundice from other and unspecified causes || ||	TRUE	MedicineITLab	ebi-a-GCST90027485	22	28113103	0.0201528	6.87686e-06	7738	Gut bacterial pathway abundance (ILEUSYN.PWY..L.isoleucine.biosynthesis.I..from.threonine.)	TRUE	textfile	0.00264616	20.525	20.2271	2	TRUE
rs9324123	G	A	G	A	0.083808	-0.0838541	0.74863	0.78275	FALSE	FALSE	FALSE	finngen_R12_P16_NEONTAL_JAUND_OTH_UNSP_CAUSES	15	24816648	0.0825341	500187	0.309632	Neonatal jaundice from other and unspecified causes || id:finngen_R12_P16_NEONTAL_JAUND_OTH_UNSP_CAUSES	Neonatal jaundice from other and unspecified causes	Neonatal jaundice from other and unspecified causes || ||	TRUE	MedicineITLab	ebi-a-GCST90027485	15	25061795	0.0185794	6.45803e-06	7738	Gut bacterial pathway abundance (ILEUSYN.PWY..L.isoleucine.biosynthesis.I..from.threonine.)	TRUE	textfile	0.00264351	20.5044	20.3473	2	TRUE
rs113552917	A	T	A	T	-0.264877	-0.11694	0.0808556	0.053572	FALSE	TRUE	FALSE	finngen_R12_P16_NEONTAL_JAUND_OTH_UNSP_CAUSES	17	47234411	0.148474	500187	0.430921	Neonatal jaundice from other and unspecified causes || id:finngen_R12_P16_NEONTAL_JAUND_OTH_UNSP_CAUSES	Neonatal jaundice from other and unspecified causes	Neonatal jaundice from other and unspecified causes || ||	TRUE	MedicineITLab	ebi-a-GCST90027486	17	45311777	0.0599029	9.78971e-06	7738	Gut bacterial pathway abundance (KDO.NAGLIPASYN.PWY..superpathway.of..Kdo.2.lipid.A.biosynthesis)	TRUE	textfile	0.0104283	81.5233	19.5521	2	TRUE
rs12056629	C	T	C	T	0.220994	-0.00215257	0.162447	0.198281	FALSE	FALSE	FALSE	finngen_R12_P16_NEONTAL_JAUND_OTH_UNSP_CAUSES	8	18003354	0.0865194	500187	0.980151	Neonatal jaundice from other and unspecified causes || id:finngen_R12_P16_NEONTAL_JAUND_OTH_UNSP_CAUSES	Neonatal jaundice from other and unspecified causes	Neonatal jaundice from other and unspecified causes || ||	TRUE	MedicineITLab	ebi-a-GCST90027486	8	17860863	0.0437964	4.51315e-07	7738	Gut bacterial pathway abundance (KDO.NAGLIPASYN.PWY..superpathway.of..Kdo.2.lipid.A.biosynthesis)	TRUE	textfile	0.0132897	104.194	25.4615	2	TRUE
rs17153829	T	C	T	C	0.289462	0.122923	0.0718029	0.0809308	FALSE	FALSE	FALSE	finngen_R12_P16_NEONTAL_JAUND_OTH_UNSP_CAUSES	10	13738553	0.12737	500187	0.334502	Neonatal jaundice from other and unspecified causes || id:finngen_R12_P16_NEONTAL_JAUND_OTH_UNSP_CAUSES	Neonatal jaundice from other and unspecified causes	Neonatal jaundice from other and unspecified causes || ||	TRUE	MedicineITLab	ebi-a-GCST90027486	10	13780553	0.0620549	3.09193e-06	7738	Gut bacterial pathway abundance (KDO.NAGLIPASYN.PWY..superpathway.of..Kdo.2.lipid.A.biosynthesis)	TRUE	textfile	0.0111685	87.3755	21.7586	2	TRUE
rs2206783	G	A	G	A	0.197497	0.0163573	0.80203	0.832307	FALSE	FALSE	FALSE	finngen_R12_P16_NEONTAL_JAUND_OTH_UNSP_CAUSES	20	38571679	0.0924101	500187	0.859503	Neonatal jaundice from other and unspecified causes || id:finngen_R12_P16_NEONTAL_JAUND_OTH_UNSP_CAUSES	Neonatal jaundice from other and unspecified causes	Neonatal jaundice from other and unspecified causes || ||	TRUE	MedicineITLab	ebi-a-GCST90027486	20	37200322	0.0409392	1.40605e-06	7738	Gut bacterial pathway abundance (KDO.NAGLIPASYN.PWY..superpathway.of..Kdo.2.lipid.A.biosynthesis)	TRUE	textfile	0.0123863	97.022	23.2725	2	TRUE
rs4924305	A	G	A	G	0.194748	0.0548956	0.596831	0.632298	FALSE	FALSE	FALSE	finngen_R12_P16_NEONTAL_JAUND_OTH_UNSP_CAUSES	15	38867148	0.0713432	500187	0.441621	Neonatal jaundice from other and unspecified causes || id:finngen_R12_P16_NEONTAL_JAUND_OTH_UNSP_CAUSES	Neonatal jaundice from other and unspecified causes	Neonatal jaundice from other and unspecified causes || ||	TRUE	MedicineITLab	ebi-a-GCST90027486	15	39159349	0.0438377	8.89263e-06	7738	Gut bacterial pathway abundance (KDO.NAGLIPASYN.PWY..superpathway.of..Kdo.2.lipid.A.biosynthesis)	TRUE	textfile	0.0182522	143.824	19.7356	2	TRUE
rs68108910	C	T	C	T	-0.265311	-0.0464985	0.0856918	0.085462	FALSE	FALSE	FALSE	finngen_R12_P16_NEONTAL_JAUND_OTH_UNSP_CAUSES	18	3057755	0.117835	500187	0.693132	Neonatal jaundice from other and unspecified causes || id:finngen_R12_P16_NEONTAL_JAUND_OTH_UNSP_CAUSES	Neonatal jaundice from other and unspecified causes	Neonatal jaundice from other and unspecified causes || ||	TRUE	MedicineITLab	ebi-a-GCST90027486	18	3057753	0.056847	3.05471e-06	7738	Gut bacterial pathway abundance (KDO.NAGLIPASYN.PWY..superpathway.of..Kdo.2.lipid.A.biosynthesis)	TRUE	textfile	0.0110299	86.2791	21.7819	2	TRUE
rs736348	A	G	A	G	-0.186202	0.0063238	0.187631	0.221279	FALSE	FALSE	FALSE	finngen_R12_P16_NEONTAL_JAUND_OTH_UNSP_CAUSES	6	36783468	0.0848102	500187	0.940562	Neonatal jaundice from other and unspecified causes || id:finngen_R12_P16_NEONTAL_JAUND_OTH_UNSP_CAUSES	Neonatal jaundice from other and unspecified causes	Neonatal jaundice from other and unspecified causes || ||	TRUE	MedicineITLab	ebi-a-GCST90027486	6	36751245	0.0408798	5.24179e-06	7738	Gut bacterial pathway abundance (KDO.NAGLIPASYN.PWY..superpathway.of..Kdo.2.lipid.A.biosynthesis)	TRUE	textfile	0.0105696	82.6395	20.7468	2	TRUE
rs737805	A	G	A	G	0.157928	0.0183597	0.415438	0.559355	FALSE	FALSE	FALSE	finngen_R12_P16_NEONTAL_JAUND_OTH_UNSP_CAUSES	22	30295318	0.0688739	500187	0.789802	Neonatal jaundice from other and unspecified causes || id:finngen_R12_P16_NEONTAL_JAUND_OTH_UNSP_CAUSES	Neonatal jaundice from other and unspecified causes	Neonatal jaundice from other and unspecified causes || ||	TRUE	MedicineITLab	ebi-a-GCST90027486	22	30691307	0.0335607	2.52941e-06	7738	Gut bacterial pathway abundance (KDO.NAGLIPASYN.PWY..superpathway.of..Kdo.2.lipid.A.biosynthesis)	TRUE	textfile	0.0121139	94.8625	22.144	2	TRUE
rs145696452	C	T	C	T	0.164815	-0.11183	0.172966	0.0917287	FALSE	FALSE	FALSE	finngen_R12_P16_NEONTAL_JAUND_OTH_UNSP_CAUSES	3	101067616	0.118984	500187	0.347285	Neonatal jaundice from other and unspecified causes || id:finngen_R12_P16_NEONTAL_JAUND_OTH_UNSP_CAUSES	Neonatal jaundice from other and unspecified causes	Neonatal jaundice from other and unspecified causes || ||	TRUE	MedicineITLab	ebi-a-GCST90027487	3	100786460	0.0363372	5.74116e-06	7738	Gut bacterial pathway abundance (KETOGLUCONMET.PWY..ketogluconate.metabolism)	TRUE	textfile	0.00777155	60.5916	20.5727	2	TRUE
rs17814434	T	C	T	C	-0.287963	0.111795	0.0561389	0.0230356	FALSE	FALSE	FALSE	finngen_R12_P16_NEONTAL_JAUND_OTH_UNSP_CAUSES	12	70689727	0.239113	500187	0.640115	Neonatal jaundice from other and unspecified causes || id:finngen_R12_P16_NEONTAL_JAUND_OTH_UNSP_CAUSES	Neonatal jaundice from other and unspecified causes	Neonatal jaundice from other and unspecified causes || ||	TRUE	MedicineITLab	ebi-a-GCST90027487	12	71083507	0.06359	5.94224e-06	7738	Gut bacterial pathway abundance (KETOGLUCONMET.PWY..ketogluconate.metabolism)	TRUE	textfile	0.0087877	68.5844	20.5067	2	TRUE
rs2624489	G	A	G	A	-0.240451	-0.0821634	0.0771916	0.0621312	FALSE	FALSE	FALSE	finngen_R12_P16_NEONTAL_JAUND_OTH_UNSP_CAUSES	5	117394320	0.13877	500187	0.553794	Neonatal jaundice from other and unspecified causes || id:finngen_R12_P16_NEONTAL_JAUND_OTH_UNSP_CAUSES	Neonatal jaundice from other and unspecified causes	Neonatal jaundice from other and unspecified causes || ||	TRUE	MedicineITLab	ebi-a-GCST90027487	5	116730016	0.0514641	2.97982e-06	7738	Gut bacterial pathway abundance (KETOGLUCONMET.PWY..ketogluconate.metabolism)	TRUE	textfile	0.00823692	64.25	21.8295	2	TRUE
rs28620806	C	T	C	T	0.146268	0.146992	0.653466	0.573208	FALSE	FALSE	FALSE	finngen_R12_P16_NEONTAL_JAUND_OTH_UNSP_CAUSES	4	9751794	0.0718426	500187	0.040754	Neonatal jaundice from other and unspecified causes || id:finngen_R12_P16_NEONTAL_JAUND_OTH_UNSP_CAUSES	Neonatal jaundice from other and unspecified causes	Neonatal jaundice from other and unspecified causes || ||	TRUE	MedicineITLab	ebi-a-GCST90027487	4	9753418	0.0324179	6.42333e-06	7738	Gut bacterial pathway abundance (KETOGLUCONMET.PWY..ketogluconate.metabolism)	TRUE	textfile	0.00968941	75.6907	20.3577	2	TRUE
rs2895499	A	G	A	G	-0.266455	0.100125	0.0744206	0.104633	FALSE	FALSE	FALSE	finngen_R12_P16_NEONTAL_JAUND_OTH_UNSP_CAUSES	5	4540430	0.113026	500187	0.375694	Neonatal jaundice from other and unspecified causes || id:finngen_R12_P16_NEONTAL_JAUND_OTH_UNSP_CAUSES	Neonatal jaundice from other and unspecified causes	Neonatal jaundice from other and unspecified causes || ||	TRUE	MedicineITLab	ebi-a-GCST90027487	5	4540543	0.0576131	3.74792e-06	7738	Gut bacterial pathway abundance (KETOGLUCONMET.PWY..ketogluconate.metabolism)	TRUE	textfile	0.00978103	76.4135	21.3897	2	TRUE
rs2913384	A	G	A	G	-0.23026	-0.186211	0.922568	0.865536	FALSE	FALSE	FALSE	finngen_R12_P16_NEONTAL_JAUND_OTH_UNSP_CAUSES	5	158643697	0.0995402	500187	0.0613861	Neonatal jaundice from other and unspecified causes || id:finngen_R12_P16_NEONTAL_JAUND_OTH_UNSP_CAUSES	Neonatal jaundice from other and unspecified causes	Neonatal jaundice from other and unspecified causes || ||	TRUE	MedicineITLab	ebi-a-GCST90027487	5	158070705	0.0508342	5.90867e-06	7738	Gut bacterial pathway abundance (KETOGLUCONMET.PWY..ketogluconate.metabolism)	TRUE	textfile	0.00757506	59.0479	20.5175	2	TRUE
rs4482264	C	T	C	T	0.127232	0.0154817	0.354681	0.324987	FALSE	FALSE	FALSE	finngen_R12_P16_NEONTAL_JAUND_OTH_UNSP_CAUSES	15	100157763	0.0733255	500187	0.832781	Neonatal jaundice from other and unspecified causes || id:finngen_R12_P16_NEONTAL_JAUND_OTH_UNSP_CAUSES	Neonatal jaundice from other and unspecified causes	Neonatal jaundice from other and unspecified causes || ||	TRUE	MedicineITLab	ebi-a-GCST90027487	15	100697968	0.028591	8.58361e-06	7738	Gut bacterial pathway abundance (KETOGLUCONMET.PWY..ketogluconate.metabolism)	TRUE	textfile	0.00741029	57.754	19.8031	2	TRUE
rs4842206	G	A	G	A	0.165422	-0.112499	0.17556	0.229554	FALSE	FALSE	FALSE	finngen_R12_P16_NEONTAL_JAUND_OTH_UNSP_CAUSES	9	135015844	0.0832299	500187	0.176482	Neonatal jaundice from other and unspecified causes || id:finngen_R12_P16_NEONTAL_JAUND_OTH_UNSP_CAUSES	Neonatal jaundice from other and unspecified causes	Neonatal jaundice from other and unspecified causes || ||	TRUE	MedicineITLab	ebi-a-GCST90027487	9	137907690	0.0361546	4.7527e-06	7738	Gut bacterial pathway abundance (KETOGLUCONMET.PWY..ketogluconate.metabolism)	TRUE	textfile	0.00792139	61.7691	20.9343	2	TRUE
rs557948	T	C	T	C	0.228551	-0.0609234	0.117478	0.141951	FALSE	FALSE	FALSE	finngen_R12_P16_NEONTAL_JAUND_OTH_UNSP_CAUSES	9	33230473	0.0969093	500187	0.529568	Neonatal jaundice from other and unspecified causes || id:finngen_R12_P16_NEONTAL_JAUND_OTH_UNSP_CAUSES	Neonatal jaundice from other and unspecified causes	Neonatal jaundice from other and unspecified causes || ||	TRUE	MedicineITLab	ebi-a-GCST90027487	9	33230471	0.0437442	1.74434e-07	7738	Gut bacterial pathway abundance (KETOGLUCONMET.PWY..ketogluconate.metabolism)	TRUE	textfile	0.0108312	84.708	27.2977	2	TRUE
rs7552841	T	C	T	C	-0.130382	-0.0275809	0.36844	0.309654	FALSE	FALSE	FALSE	finngen_R12_P16_NEONTAL_JAUND_OTH_UNSP_CAUSES	1	55053079	0.074162	500187	0.709967	Neonatal jaundice from other and unspecified causes || id:finngen_R12_P16_NEONTAL_JAUND_OTH_UNSP_CAUSES	Neonatal jaundice from other and unspecified causes	Neonatal jaundice from other and unspecified causes || ||	TRUE	MedicineITLab	ebi-a-GCST90027487	1	55518752	0.0277244	2.56649e-06	7738	Gut bacterial pathway abundance (KETOGLUCONMET.PWY..ketogluconate.metabolism)	TRUE	textfile	0.00791128	61.6897	22.1162	2	TRUE
rs118184992	T	C	T	C	-0.164898	-0.250293	0.0658176	0.0517761	FALSE	FALSE	FALSE	finngen_R12_P16_NEONTAL_JAUND_OTH_UNSP_CAUSES	13	114202823	0.162788	500187	0.124161	Neonatal jaundice from other and unspecified causes || id:finngen_R12_P16_NEONTAL_JAUND_OTH_UNSP_CAUSES	Neonatal jaundice from other and unspecified causes	Neonatal jaundice from other and unspecified causes || ||	TRUE	MedicineITLab	ebi-a-GCST90027488	13	114968298	0.0336218	9.3672e-07	7738	Gut bacterial pathway abundance (LACTOSECAT.PWY..lactose.and.galactose.degradation.I)	TRUE	textfile	0.00334376	25.9541	24.0541	2	TRUE
rs17034687	G	C	G	C	0.142865	-0.0998447	0.095861	0.0859155	FALSE	TRUE	FALSE	finngen_R12_P16_NEONTAL_JAUND_OTH_UNSP_CAUSES	3	3638168	0.120389	500187	0.406906	Neonatal jaundice from other and unspecified causes || id:finngen_R12_P16_NEONTAL_JAUND_OTH_UNSP_CAUSES	Neonatal jaundice from other and unspecified causes	Neonatal jaundice from other and unspecified causes || ||	TRUE	MedicineITLab	ebi-a-GCST90027488	3	3679852	0.0279571	3.2187e-07	7738	Gut bacterial pathway abundance (LACTOSECAT.PWY..lactose.and.galactose.degradation.I)	TRUE	textfile	0.00353801	27.4672	26.1136	2	TRUE
rs4960590	G	A	G	A	0.17205	0.179858	0.0570902	0.0487838	FALSE	FALSE	FALSE	finngen_R12_P16_NEONTAL_JAUND_OTH_UNSP_CAUSES	7	155258218	0.156294	500187	0.249826	Neonatal jaundice from other and unspecified causes || id:finngen_R12_P16_NEONTAL_JAUND_OTH_UNSP_CAUSES	Neonatal jaundice from other and unspecified causes	Neonatal jaundice from other and unspecified causes || ||	TRUE	MedicineITLab	ebi-a-GCST90027488	7	155049928	0.0358606	1.60457e-06	7738	Gut bacterial pathway abundance (LACTOSECAT.PWY..lactose.and.galactose.degradation.I)	TRUE	textfile	0.00318692	24.7328	23.0184	2	TRUE
rs55919213	T	C	T	C	0.113638	-0.170698	0.151809	0.111519	FALSE	FALSE	FALSE	finngen_R12_P16_NEONTAL_JAUND_OTH_UNSP_CAUSES	6	1410032	0.107585	500187	0.112597	Neonatal jaundice from other and unspecified causes || id:finngen_R12_P16_NEONTAL_JAUND_OTH_UNSP_CAUSES	Neonatal jaundice from other and unspecified causes	Neonatal jaundice from other and unspecified causes || ||	TRUE	MedicineITLab	ebi-a-GCST90027488	6	1410267	0.0254525	8.01826e-06	7738	Gut bacterial pathway abundance (LACTOSECAT.PWY..lactose.and.galactose.degradation.I)	TRUE	textfile	0.00332559	25.8126	19.9336	2	TRUE
rs6056182	T	C	T	C	-0.0833209	0.0670337	0.310478	0.29645	FALSE	FALSE	FALSE	finngen_R12_P16_NEONTAL_JAUND_OTH_UNSP_CAUSES	20	953974	0.0741291	500187	0.365846	Neonatal jaundice from other and unspecified causes || id:finngen_R12_P16_NEONTAL_JAUND_OTH_UNSP_CAUSES	Neonatal jaundice from other and unspecified causes	Neonatal jaundice from other and unspecified causes || ||	TRUE	MedicineITLab	ebi-a-GCST90027488	20	934617	0.0187875	9.21064e-06	7738	Gut bacterial pathway abundance (LACTOSECAT.PWY..lactose.and.galactose.degradation.I)	TRUE	textfile	0.00297247	23.0636	19.6684	2	TRUE
rs7147611	A	G	A	G	-0.0814631	0.0559945	0.656995	0.605487	FALSE	FALSE	FALSE	finngen_R12_P16_NEONTAL_JAUND_OTH_UNSP_CAUSES	14	94558594	0.0696366	500187	0.421341	Neonatal jaundice from other and unspecified causes || id:finngen_R12_P16_NEONTAL_JAUND_OTH_UNSP_CAUSES	Neonatal jaundice from other and unspecified causes	Neonatal jaundice from other and unspecified causes || ||	TRUE	MedicineITLab	ebi-a-GCST90027488	14	95024931	0.0176494	3.91931e-06	7738	Gut bacterial pathway abundance (LACTOSECAT.PWY..lactose.and.galactose.degradation.I)	TRUE	textfile	0.00299099	23.2077	21.304	2	TRUE
rs76039193	G	A	G	A	0.0943389	0.126832	0.205257	0.178018	FALSE	FALSE	FALSE	finngen_R12_P16_NEONTAL_JAUND_OTH_UNSP_CAUSES	8	73699218	0.0915638	500187	0.165997	Neonatal jaundice from other and unspecified causes || id:finngen_R12_P16_NEONTAL_JAUND_OTH_UNSP_CAUSES	Neonatal jaundice from other and unspecified causes	Neonatal jaundice from other and unspecified causes || ||	TRUE	MedicineITLab	ebi-a-GCST90027488	8	74611453	0.0211883	8.49141e-06	7738	Gut bacterial pathway abundance (LACTOSECAT.PWY..lactose.and.galactose.degradation.I)	TRUE	textfile	0.0029036	22.5276	19.8239	2	TRUE
rs80205307	T	C	T	C	0.136232	-0.123124	0.0984987	0.0859274	FALSE	FALSE	FALSE	finngen_R12_P16_NEONTAL_JAUND_OTH_UNSP_CAUSES	19	50278912	0.121523	500187	0.310978	Neonatal jaundice from other and unspecified causes || id:finngen_R12_P16_NEONTAL_JAUND_OTH_UNSP_CAUSES	Neonatal jaundice from other and unspecified causes	Neonatal jaundice from other and unspecified causes || ||	TRUE	MedicineITLab	ebi-a-GCST90027488	19	50782169	0.0294225	3.653e-06	7738	Gut bacterial pathway abundance (LACTOSECAT.PWY..lactose.and.galactose.degradation.I)	TRUE	textfile	0.00329598	25.5821	21.4387	2	TRUE
rs9982657	A	G	A	G	-0.185895	-0.206866	0.051495	0.0295432	FALSE	FALSE	FALSE	finngen_R12_P16_NEONTAL_JAUND_OTH_UNSP_CAUSES	21	25200126	0.208546	500187	0.321224	Neonatal jaundice from other and unspecified causes || id:finngen_R12_P16_NEONTAL_JAUND_OTH_UNSP_CAUSES	Neonatal jaundice from other and unspecified causes	Neonatal jaundice from other and unspecified causes || ||	TRUE	MedicineITLab	ebi-a-GCST90027488	21	26572440	0.0376992	8.18107e-07	7738	Gut bacterial pathway abundance (LACTOSECAT.PWY..lactose.and.galactose.degradation.I)	TRUE	textfile	0.00337575	26.2032	24.3148	2	TRUE
rs111549352	C	T	C	T	-0.362288	-0.176763	0.0529533	0.0369685	FALSE	FALSE	FALSE	finngen_R12_P16_NEONTAL_JAUND_OTH_UNSP_CAUSES	4	34650453	0.188125	500187	0.34742	Neonatal jaundice from other and unspecified causes || id:finngen_R12_P16_NEONTAL_JAUND_OTH_UNSP_CAUSES	Neonatal jaundice from other and unspecified causes	Neonatal jaundice from other and unspecified causes || ||	TRUE	MedicineITLab	ebi-a-GCST90027489	4	34652075	0.0759395	1.83544e-06	7738	Gut bacterial pathway abundance (METHGLYUT.PWY..superpathway.of.methylglyoxal.degradation)	TRUE	textfile	0.0131644	103.199	22.76	2	TRUE
rs12601384	A	G	A	G	0.267527	0.0293606	0.141719	0.109362	FALSE	FALSE	FALSE	finngen_R12_P16_NEONTAL_JAUND_OTH_UNSP_CAUSES	17	52122540	0.112403	500187	0.793933	Neonatal jaundice from other and unspecified causes || id:finngen_R12_P16_NEONTAL_JAUND_OTH_UNSP_CAUSES	Neonatal jaundice from other and unspecified causes	Neonatal jaundice from other and unspecified causes || ||	TRUE	MedicineITLab	ebi-a-GCST90027489	17	50199900	0.0500129	8.8367e-08	7738	Gut bacterial pathway abundance (METHGLYUT.PWY..superpathway.of.methylglyoxal.degradation)	TRUE	textfile	0.017411	137.078	28.6135	2	TRUE
rs174453	G	C	G	C	0.219293	0.176429	0.173317	0.121517	FALSE	TRUE	FALSE	finngen_R12_P16_NEONTAL_JAUND_OTH_UNSP_CAUSES	11	61878495	0.105893	500187	0.0956908	Neonatal jaundice from other and unspecified causes || id:finngen_R12_P16_NEONTAL_JAUND_OTH_UNSP_CAUSES	Neonatal jaundice from other and unspecified causes	Neonatal jaundice from other and unspecified causes || ||	TRUE	MedicineITLab	ebi-a-GCST90027489	11	61645967	0.0447067	9.3362e-07	7738	Gut bacterial pathway abundance (METHGLYUT.PWY..superpathway.of.methylglyoxal.degradation)	TRUE	textfile	0.0137803	108.094	24.0605	2	TRUE
rs56061025	G	A	G	A	0.202777	0.0650469	0.171142	0.177746	FALSE	FALSE	FALSE	finngen_R12_P16_NEONTAL_JAUND_OTH_UNSP_CAUSES	1	240002082	0.0901014	500187	0.470338	Neonatal jaundice from other and unspecified causes || id:finngen_R12_P16_NEONTAL_JAUND_OTH_UNSP_CAUSES	Neonatal jaundice from other and unspecified causes	Neonatal jaundice from other and unspecified causes || ||	TRUE	MedicineITLab	ebi-a-GCST90027489	1	240165382	0.0456109	8.75669e-06	7738	Gut bacterial pathway abundance (METHGLYUT.PWY..superpathway.of.methylglyoxal.degradation)	TRUE	textfile	0.0116655	91.3096	19.7651	2	TRUE
rs7193741	G	T	G	T	0.167159	-0.084843	0.575354	0.581958	FALSE	FALSE	FALSE	finngen_R12_P16_NEONTAL_JAUND_OTH_UNSP_CAUSES	16	12758085	0.069697	500187	0.223485	Neonatal jaundice from other and unspecified causes || id:finngen_R12_P16_NEONTAL_JAUND_OTH_UNSP_CAUSES	Neonatal jaundice from other and unspecified causes	Neonatal jaundice from other and unspecified causes || ||	TRUE	MedicineITLab	ebi-a-GCST90027489	16	12851942	0.0374578	8.09767e-06	7738	Gut bacterial pathway abundance (METHGLYUT.PWY..superpathway.of.methylglyoxal.degradation)	TRUE	textfile	0.0136537	107.087	19.9148	2	TRUE
rs72727948	A	C	A	C	-0.340848	-0.346897	0.0622588	0.046654	FALSE	FALSE	FALSE	finngen_R12_P16_NEONTAL_JAUND_OTH_UNSP_CAUSES	8	133951366	0.159693	500187	0.0298346	Neonatal jaundice from other and unspecified causes || id:finngen_R12_P16_NEONTAL_JAUND_OTH_UNSP_CAUSES	Neonatal jaundice from other and unspecified causes	Neonatal jaundice from other and unspecified causes || ||	TRUE	MedicineITLab	ebi-a-GCST90027489	8	134963609	0.0732542	3.2722e-06	7738	Gut bacterial pathway abundance (METHGLYUT.PWY..superpathway.of.methylglyoxal.degradation)	TRUE	textfile	0.0135655	106.386	21.6499	2	TRUE
rs75084758	T	C	T	C	-0.31214	-0.0235232	0.0810094	0.0621352	FALSE	FALSE	FALSE	finngen_R12_P16_NEONTAL_JAUND_OTH_UNSP_CAUSES	10	106227332	0.142396	500187	0.86879	Neonatal jaundice from other and unspecified causes || id:finngen_R12_P16_NEONTAL_JAUND_OTH_UNSP_CAUSES	Neonatal jaundice from other and unspecified causes	Neonatal jaundice from other and unspecified causes || ||	TRUE	MedicineITLab	ebi-a-GCST90027489	10	107987090	0.0701178	8.52138e-06	7738	Gut bacterial pathway abundance (METHGLYUT.PWY..superpathway.of.methylglyoxal.degradation)	TRUE	textfile	0.0145069	113.878	19.8172	2	TRUE
rs78219112	C	A	C	A	-0.236375	0.0452542	0.140307	0.154637	FALSE	FALSE	FALSE	finngen_R12_P16_NEONTAL_JAUND_OTH_UNSP_CAUSES	4	136063685	0.0930702	500187	0.626799	Neonatal jaundice from other and unspecified causes || id:finngen_R12_P16_NEONTAL_JAUND_OTH_UNSP_CAUSES	Neonatal jaundice from other and unspecified causes	Neonatal jaundice from other and unspecified causes || ||	TRUE	MedicineITLab	ebi-a-GCST90027489	4	136984840	0.0521504	5.82693e-06	7738	Gut bacterial pathway abundance (METHGLYUT.PWY..superpathway.of.methylglyoxal.degradation)	TRUE	textfile	0.0134789	105.698	20.5441	2	TRUE
rs902061	C	T	C	T	0.147904	0.0351749	0.522882	0.52555	FALSE	FALSE	FALSE	finngen_R12_P16_NEONTAL_JAUND_OTH_UNSP_CAUSES	12	128705011	0.0694833	500187	0.612692	Neonatal jaundice from other and unspecified causes || id:finngen_R12_P16_NEONTAL_JAUND_OTH_UNSP_CAUSES	Neonatal jaundice from other and unspecified causes	Neonatal jaundice from other and unspecified causes || ||	TRUE	MedicineITLab	ebi-a-GCST90027489	12	129189556	0.0332725	8.78031e-06	7738	Gut bacterial pathway abundance (METHGLYUT.PWY..superpathway.of.methylglyoxal.degradation)	TRUE	textfile	0.0109149	85.3694	19.7601	2	TRUE
rs10918287	A	G	A	G	-0.0781066	0.00994339	0.633281	0.618489	FALSE	FALSE	FALSE	finngen_R12_P16_NEONTAL_JAUND_OTH_UNSP_CAUSES	1	165814915	0.0698903	500187	0.886866	Neonatal jaundice from other and unspecified causes || id:finngen_R12_P16_NEONTAL_JAUND_OTH_UNSP_CAUSES	Neonatal jaundice from other and unspecified causes	Neonatal jaundice from other and unspecified causes || ||	TRUE	MedicineITLab	ebi-a-GCST90027490	1	165784152	0.0173838	7.02021e-06	7738	Gut bacterial pathway abundance (NAGLIPASYN.PWY..lipid.IVA.biosynthesis)	TRUE	textfile	0.00283358	21.9829	20.1877	2	TRUE
rs11790347	G	C	G	C	0.172086	-0.225133	0.0511725	0.0649404	FALSE	TRUE	FALSE	finngen_R12_P16_NEONTAL_JAUND_OTH_UNSP_CAUSES	9	14449079	0.139215	500187	0.105844	Neonatal jaundice from other and unspecified causes || id:finngen_R12_P16_NEONTAL_JAUND_OTH_UNSP_CAUSES	Neonatal jaundice from other and unspecified causes	Neonatal jaundice from other and unspecified causes || ||	TRUE	MedicineITLab	ebi-a-GCST90027490	9	14449077	0.0377768	5.23034e-06	7738	Gut bacterial pathway abundance (NAGLIPASYN.PWY..lipid.IVA.biosynthesis)	TRUE	textfile	0.00287571	22.3106	20.7511	2	TRUE
rs12677665	G	A	G	A	0.0820111	0.0943882	0.688302	0.666157	FALSE	FALSE	FALSE	finngen_R12_P16_NEONTAL_JAUND_OTH_UNSP_CAUSES	8	29376305	0.0727411	500187	0.194428	Neonatal jaundice from other and unspecified causes || id:finngen_R12_P16_NEONTAL_JAUND_OTH_UNSP_CAUSES	Neonatal jaundice from other and unspecified causes	Neonatal jaundice from other and unspecified causes || ||	TRUE	MedicineITLab	ebi-a-GCST90027490	8	29233822	0.0177587	3.87284e-06	7738	Gut bacterial pathway abundance (NAGLIPASYN.PWY..lipid.IVA.biosynthesis)	TRUE	textfile	0.00288595	22.3903	21.3267	2	TRUE
rs1321819	A	G	A	G	-0.0837878	-0.116779	0.282419	0.395392	FALSE	FALSE	FALSE	finngen_R12_P16_NEONTAL_JAUND_OTH_UNSP_CAUSES	6	24402811	0.0698775	500187	0.0946826	Neonatal jaundice from other and unspecified causes || id:finngen_R12_P16_NEONTAL_JAUND_OTH_UNSP_CAUSES	Neonatal jaundice from other and unspecified causes	Neonatal jaundice from other and unspecified causes || ||	TRUE	MedicineITLab	ebi-a-GCST90027490	6	24403039	0.0180916	3.63362e-06	7738	Gut bacterial pathway abundance (NAGLIPASYN.PWY..lipid.IVA.biosynthesis)	TRUE	textfile	0.00284549	22.0755	21.449	2	TRUE
rs17118750	C	T	C	T	0.126177	0.202689	0.0945335	0.0704911	FALSE	FALSE	FALSE	finngen_R12_P16_NEONTAL_JAUND_OTH_UNSP_CAUSES	11	115748986	0.132464	500187	0.125981	Neonatal jaundice from other and unspecified causes || id:finngen_R12_P16_NEONTAL_JAUND_OTH_UNSP_CAUSES	Neonatal jaundice from other and unspecified causes	Neonatal jaundice from other and unspecified causes || ||	TRUE	MedicineITLab	ebi-a-GCST90027490	11	115619704	0.0282402	7.89569e-06	7738	Gut bacterial pathway abundance (NAGLIPASYN.PWY..lipid.IVA.biosynthesis)	TRUE	textfile	0.00272551	21.1422	19.963	2	TRUE
rs2096694	T	C	T	C	0.0874062	0.107929	0.296603	0.285881	FALSE	FALSE	FALSE	finngen_R12_P16_NEONTAL_JAUND_OTH_UNSP_CAUSES	21	33999481	0.0759613	500187	0.155364	Neonatal jaundice from other and unspecified causes || id:finngen_R12_P16_NEONTAL_JAUND_OTH_UNSP_CAUSES	Neonatal jaundice from other and unspecified causes	Neonatal jaundice from other and unspecified causes || ||	TRUE	MedicineITLab	ebi-a-GCST90027490	21	35371782	0.0180324	1.2523e-06	7738	Gut bacterial pathway abundance (NAGLIPASYN.PWY..lipid.IVA.biosynthesis)	TRUE	textfile	0.0031878	24.7397	23.4951	2	TRUE
rs2244670	A	T	A	T	-0.0923156	0.180583	0.208219	0.182435	FALSE	TRUE	FALSE	finngen_R12_P16_NEONTAL_JAUND_OTH_UNSP_CAUSES	10	109764678	0.0889274	500187	0.0422873	Neonatal jaundice from other and unspecified causes || id:finngen_R12_P16_NEONTAL_JAUND_OTH_UNSP_CAUSES	Neonatal jaundice from other and unspecified causes	Neonatal jaundice from other and unspecified causes || ||	TRUE	MedicineITLab	ebi-a-GCST90027490	10	111524436	0.0199879	3.86367e-06	7738	Gut bacterial pathway abundance (NAGLIPASYN.PWY..lipid.IVA.biosynthesis)	TRUE	textfile	0.00281	21.7994	21.3312	2	TRUE
rs62104460	T	C	T	C	0.126388	-0.078299	0.101043	0.136114	FALSE	FALSE	FALSE	finngen_R12_P16_NEONTAL_JAUND_OTH_UNSP_CAUSES	2	2877316	0.100302	500187	0.435017	Neonatal jaundice from other and unspecified causes || id:finngen_R12_P16_NEONTAL_JAUND_OTH_UNSP_CAUSES	Neonatal jaundice from other and unspecified causes	Neonatal jaundice from other and unspecified causes || ||	TRUE	MedicineITLab	ebi-a-GCST90027490	2	2881088	0.0282868	7.89205e-06	7738	Gut bacterial pathway abundance (NAGLIPASYN.PWY..lipid.IVA.biosynthesis)	TRUE	textfile	0.00290193	22.5147	19.9638	2	TRUE
rs657516	G	A	G	A	-0.156583	0.172104	0.06019	0.0683257	FALSE	FALSE	FALSE	finngen_R12_P16_NEONTAL_JAUND_OTH_UNSP_CAUSES	11	101051381	0.137698	500187	0.211351	Neonatal jaundice from other and unspecified causes || id:finngen_R12_P16_NEONTAL_JAUND_OTH_UNSP_CAUSES	Neonatal jaundice from other and unspecified causes	Neonatal jaundice from other and unspecified causes || ||	TRUE	MedicineITLab	ebi-a-GCST90027490	11	100922112	0.0349849	7.61535e-06	7738	Gut bacterial pathway abundance (NAGLIPASYN.PWY..lipid.IVA.biosynthesis)	TRUE	textfile	0.00277385	21.5182	20.0322	2	TRUE
rs67156511	G	T	G	T	-0.117423	0.174988	0.12085	0.11222	FALSE	FALSE	FALSE	finngen_R12_P16_NEONTAL_JAUND_OTH_UNSP_CAUSES	18	5305703	0.108191	500187	0.105793	Neonatal jaundice from other and unspecified causes || id:finngen_R12_P16_NEONTAL_JAUND_OTH_UNSP_CAUSES	Neonatal jaundice from other and unspecified causes	Neonatal jaundice from other and unspecified causes || ||	TRUE	MedicineITLab	ebi-a-GCST90027490	18	5305702	0.0263682	8.45921e-06	7738	Gut bacterial pathway abundance (NAGLIPASYN.PWY..lipid.IVA.biosynthesis)	TRUE	textfile	0.00292985	22.732	19.831	2	TRUE
rs10213988	C	T	C	T	0.0857065	-0.0684994	0.23195	0.283702	FALSE	FALSE	FALSE	finngen_R12_P16_NEONTAL_JAUND_OTH_UNSP_CAUSES	5	72084966	0.0750483	500187	0.36138	Neonatal jaundice from other and unspecified causes || id:finngen_R12_P16_NEONTAL_JAUND_OTH_UNSP_CAUSES	Neonatal jaundice from other and unspecified causes	Neonatal jaundice from other and unspecified causes || ||	TRUE	MedicineITLab	ebi-a-GCST90027491	5	71380793	0.019281	8.78436e-06	7738	Gut bacterial pathway abundance (NONMEVIPP.PWY..methylerythritol.phosphate.pathway.I)	TRUE	textfile	0.00261723	20.3	19.7592	2	TRUE
rs10756052	C	G	C	G	0.089341	-0.138828	0.240585	0.248026	FALSE	TRUE	FALSE	finngen_R12_P16_NEONTAL_JAUND_OTH_UNSP_CAUSES	9	10515836	0.0801572	500187	0.0832818	Neonatal jaundice from other and unspecified causes || id:finngen_R12_P16_NEONTAL_JAUND_OTH_UNSP_CAUSES	Neonatal jaundice from other and unspecified causes	Neonatal jaundice from other and unspecified causes || ||	TRUE	MedicineITLab	ebi-a-GCST90027491	9	10515836	0.019147	3.07029e-06	7738	Gut bacterial pathway abundance (NONMEVIPP.PWY..methylerythritol.phosphate.pathway.I)	TRUE	textfile	0.00291662	22.6289	21.7721	2	TRUE
rs11058744	T	G	T	G	-0.155967	-0.162975	0.0707436	0.0485274	FALSE	FALSE	FALSE	finngen_R12_P16_NEONTAL_JAUND_OTH_UNSP_CAUSES	12	126607334	0.15462	500187	0.291866	Neonatal jaundice from other and unspecified causes || id:finngen_R12_P16_NEONTAL_JAUND_OTH_UNSP_CAUSES	Neonatal jaundice from other and unspecified causes	Neonatal jaundice from other and unspecified causes || ||	TRUE	MedicineITLab	ebi-a-GCST90027491	12	127091880	0.0319398	1.04412e-06	7738	Gut bacterial pathway abundance (NONMEVIPP.PWY..methylerythritol.phosphate.pathway.I)	TRUE	textfile	0.00319829	24.8214	23.8452	2	TRUE
rs11070764	C	T	C	T	-0.077654	-0.0277062	0.553392	0.540046	FALSE	FALSE	FALSE	finngen_R12_P16_NEONTAL_JAUND_OTH_UNSP_CAUSES	15	31048609	0.0687996	500187	0.687162	Neonatal jaundice from other and unspecified causes || id:finngen_R12_P16_NEONTAL_JAUND_OTH_UNSP_CAUSES	Neonatal jaundice from other and unspecified causes	Neonatal jaundice from other and unspecified causes || ||	TRUE	MedicineITLab	ebi-a-GCST90027491	15	31340812	0.0164151	2.23815e-06	7738	Gut bacterial pathway abundance (NONMEVIPP.PWY..methylerythritol.phosphate.pathway.I)	TRUE	textfile	0.00298069	23.1276	22.379	2	TRUE
rs11139000	C	T	C	T	-0.0818744	0.0595526	0.282074	0.337524	FALSE	FALSE	FALSE	finngen_R12_P16_NEONTAL_JAUND_OTH_UNSP_CAUSES	9	81061437	0.0724559	500187	0.411125	Neonatal jaundice from other and unspecified causes || id:finngen_R12_P16_NEONTAL_JAUND_OTH_UNSP_CAUSES	Neonatal jaundice from other and unspecified causes	Neonatal jaundice from other and unspecified causes || ||	TRUE	MedicineITLab	ebi-a-GCST90027491	9	83676352	0.018107	6.13465e-06	7738	Gut bacterial pathway abundance (NONMEVIPP.PWY..methylerythritol.phosphate.pathway.I)	TRUE	textfile	0.00271499	21.0604	20.4458	2	TRUE
rs1428949	T	C	T	C	-0.0743313	0.0922143	0.433176	0.47091	FALSE	FALSE	FALSE	finngen_R12_P16_NEONTAL_JAUND_OTH_UNSP_CAUSES	5	9947500	0.0689768	500187	0.181259	Neonatal jaundice from other and unspecified causes || id:finngen_R12_P16_NEONTAL_JAUND_OTH_UNSP_CAUSES	Neonatal jaundice from other and unspecified causes	Neonatal jaundice from other and unspecified causes || ||	TRUE	MedicineITLab	ebi-a-GCST90027491	5	9947612	0.0165197	6.80957e-06	7738	Gut bacterial pathway abundance (NONMEVIPP.PWY..methylerythritol.phosphate.pathway.I)	TRUE	textfile	0.00271323	21.0466	20.246	2	TRUE
rs7108080	A	G	A	G	-0.0891578	0.00439268	0.508635	0.358527	FALSE	FALSE	FALSE	finngen_R12_P16_NEONTAL_JAUND_OTH_UNSP_CAUSES	11	59959292	0.0711293	500187	0.950757	Neonatal jaundice from other and unspecified causes || id:finngen_R12_P16_NEONTAL_JAUND_OTH_UNSP_CAUSES	Neonatal jaundice from other and unspecified causes	Neonatal jaundice from other and unspecified causes || ||	TRUE	MedicineITLab	ebi-a-GCST90027491	11	59726765	0.0167524	1.02579e-07	7738	Gut bacterial pathway abundance (NONMEVIPP.PWY..methylerythritol.phosphate.pathway.I)	TRUE	textfile	0.00397337	30.8606	28.3247	2	TRUE
rs7221118	C	T	C	T	-0.0899681	0.136634	0.229708	0.295255	FALSE	FALSE	FALSE	finngen_R12_P16_NEONTAL_JAUND_OTH_UNSP_CAUSES	17	49830279	0.0766293	500187	0.0745762	Neonatal jaundice from other and unspecified causes || id:finngen_R12_P16_NEONTAL_JAUND_OTH_UNSP_CAUSES	Neonatal jaundice from other and unspecified causes	Neonatal jaundice from other and unspecified causes || ||	TRUE	MedicineITLab	ebi-a-GCST90027491	17	47907641	0.0191208	2.53554e-06	7738	Gut bacterial pathway abundance (NONMEVIPP.PWY..methylerythritol.phosphate.pathway.I)	TRUE	textfile	0.00286443	22.2229	22.1394	2	TRUE
rs741054	A	T	A	T	0.0874913	0.0995895	0.243661	0.202321	FALSE	TRUE	FALSE	finngen_R12_P16_NEONTAL_JAUND_OTH_UNSP_CAUSES	7	31042365	0.0864719	500187	0.249445	Neonatal jaundice from other and unspecified causes || id:finngen_R12_P16_NEONTAL_JAUND_OTH_UNSP_CAUSES	Neonatal jaundice from other and unspecified causes	Neonatal jaundice from other and unspecified causes || ||	TRUE	MedicineITLab	ebi-a-GCST90027491	7	31081980	0.0188945	3.64762e-06	7738	Gut bacterial pathway abundance (NONMEVIPP.PWY..methylerythritol.phosphate.pathway.I)	TRUE	textfile	0.00282138	21.888	21.4417	2	TRUE
rs76346802	G	A	G	A	-0.127657	-0.379404	0.0931431	0.100979	FALSE	FALSE	FALSE	finngen_R12_P16_NEONTAL_JAUND_OTH_UNSP_CAUSES	11	90990521	0.122874	500187	0.00201683	Neonatal jaundice from other and unspecified causes || id:finngen_R12_P16_NEONTAL_JAUND_OTH_UNSP_CAUSES	Neonatal jaundice from other and unspecified causes	Neonatal jaundice from other and unspecified causes || ||	TRUE	MedicineITLab	ebi-a-GCST90027491	11	90723689	0.0279162	4.81072e-06	7738	Gut bacterial pathway abundance (NONMEVIPP.PWY..methylerythritol.phosphate.pathway.I)	TRUE	textfile	0.00275302	21.3561	20.9111	2	TRUE
rs79747739	C	A	C	A	0.162288	0.142135	0.0806663	0.0654339	FALSE	FALSE	FALSE	finngen_R12_P16_NEONTAL_JAUND_OTH_UNSP_CAUSES	14	28963859	0.142442	500187	0.318355	Neonatal jaundice from other and unspecified causes || id:finngen_R12_P16_NEONTAL_JAUND_OTH_UNSP_CAUSES	Neonatal jaundice from other and unspecified causes	Neonatal jaundice from other and unspecified causes || ||	TRUE	MedicineITLab	ebi-a-GCST90027491	14	29433065	0.03077	1.33315e-07	7738	Gut bacterial pathway abundance (NONMEVIPP.PWY..methylerythritol.phosphate.pathway.I)	TRUE	textfile	0.00390632	30.3378	27.8175	2	TRUE
rs11107787	T	C	T	C	0.110006	-0.103315	0.148261	0.11026	FALSE	FALSE	FALSE	finngen_R12_P16_NEONTAL_JAUND_OTH_UNSP_CAUSES	12	94917893	0.107117	500187	0.334793	Neonatal jaundice from other and unspecified causes || id:finngen_R12_P16_NEONTAL_JAUND_OTH_UNSP_CAUSES	Neonatal jaundice from other and unspecified causes	Neonatal jaundice from other and unspecified causes || ||	TRUE	MedicineITLab	ebi-a-GCST90027492	12	95311669	0.0226014	1.13167e-06	7738	Gut bacterial pathway abundance (NONOXIPENT.PWY..pentose.phosphate.pathway..non.oxidative.branch.)	TRUE	textfile	0.0030563	23.716	23.6898	2	TRUE
rs12735521	T	C	T	C	0.0769256	0.0557578	0.32237	0.360989	FALSE	FALSE	FALSE	finngen_R12_P16_NEONTAL_JAUND_OTH_UNSP_CAUSES	1	18123827	0.0721438	500187	0.439599	Neonatal jaundice from other and unspecified causes || id:finngen_R12_P16_NEONTAL_JAUND_OTH_UNSP_CAUSES	Neonatal jaundice from other and unspecified causes	Neonatal jaundice from other and unspecified causes || ||	TRUE	MedicineITLab	ebi-a-GCST90027492	1	18450321	0.0170061	6.08499e-06	7738	Gut bacterial pathway abundance (NONOXIPENT.PWY..pentose.phosphate.pathway..non.oxidative.branch.)	TRUE	textfile	0.00258535	20.0521	20.4613	2	TRUE
rs2306372	G	A	G	A	0.111617	-0.138455	0.186595	0.262001	FALSE	FALSE	FALSE	finngen_R12_P16_NEONTAL_JAUND_OTH_UNSP_CAUSES	3	149978571	0.0777619	500187	0.0749929	Neonatal jaundice from other and unspecified causes || id:finngen_R12_P16_NEONTAL_JAUND_OTH_UNSP_CAUSES	Neonatal jaundice from other and unspecified causes	Neonatal jaundice from other and unspecified causes || ||	TRUE	MedicineITLab	ebi-a-GCST90027492	3	149696358	0.0235532	2.14862e-06	7738	Gut bacterial pathway abundance (NONOXIPENT.PWY..pentose.phosphate.pathway..non.oxidative.branch.)	TRUE	textfile	0.00378179	29.367	22.4575	2	TRUE
rs4786434	G	T	G	T	0.167808	-0.0997748	0.0547628	0.0941303	FALSE	FALSE	FALSE	finngen_R12_P16_NEONTAL_JAUND_OTH_UNSP_CAUSES	16	3705985	0.116636	500187	0.392309	Neonatal jaundice from other and unspecified causes || id:finngen_R12_P16_NEONTAL_JAUND_OTH_UNSP_CAUSES	Neonatal jaundice from other and unspecified causes	Neonatal jaundice from other and unspecified causes || ||	TRUE	MedicineITLab	ebi-a-GCST90027492	16	3755986	0.0371239	6.17775e-06	7738	Gut bacterial pathway abundance (NONOXIPENT.PWY..pentose.phosphate.pathway..non.oxidative.branch.)	TRUE	textfile	0.00291529	22.6186	20.4323	2	TRUE
rs55804433	T	C	T	C	-0.0850326	-0.0366636	0.277617	0.237397	FALSE	FALSE	FALSE	finngen_R12_P16_NEONTAL_JAUND_OTH_UNSP_CAUSES	3	175048382	0.0813454	500187	0.652194	Neonatal jaundice from other and unspecified causes || id:finngen_R12_P16_NEONTAL_JAUND_OTH_UNSP_CAUSES	Neonatal jaundice from other and unspecified causes	Neonatal jaundice from other and unspecified causes || ||	TRUE	MedicineITLab	ebi-a-GCST90027492	3	174766172	0.0185278	4.44375e-06	7738	Gut bacterial pathway abundance (NONOXIPENT.PWY..pentose.phosphate.pathway..non.oxidative.branch.)	TRUE	textfile	0.00290011	22.5005	21.0631	2	TRUE
rs9461124	T	C	T	C	-0.0970976	-0.0385267	0.17584	0.1375	FALSE	FALSE	FALSE	finngen_R12_P16_NEONTAL_JAUND_OTH_UNSP_CAUSES	6	25235075	0.0969911	500187	0.691207	Neonatal jaundice from other and unspecified causes || id:finngen_R12_P16_NEONTAL_JAUND_OTH_UNSP_CAUSES	Neonatal jaundice from other and unspecified causes	Neonatal jaundice from other and unspecified causes || ||	TRUE	MedicineITLab	ebi-a-GCST90027492	6	25235303	0.0211387	4.36164e-06	7738	Gut bacterial pathway abundance (NONOXIPENT.PWY..pentose.phosphate.pathway..non.oxidative.branch.)	TRUE	textfile	0.0027326	21.1973	21.0989	2	TRUE
rs10856807	C	T	C	T	-0.20668	-0.0833349	0.354718	0.431933	FALSE	FALSE	FALSE	finngen_R12_P16_NEONTAL_JAUND_OTH_UNSP_CAUSES	4	34519547	0.0710037	500187	0.240528	Neonatal jaundice from other and unspecified causes || id:finngen_R12_P16_NEONTAL_JAUND_OTH_UNSP_CAUSES	Neonatal jaundice from other and unspecified causes	Neonatal jaundice from other and unspecified causes || ||	TRUE	MedicineITLab	ebi-a-GCST90027493	4	34521169	0.0462699	7.93835e-06	7738	Gut bacterial pathway abundance (ORNDEG.PWY..superpathway.of.ornithine.degradation)	TRUE	textfile	0.0195551	154.295	19.9526	2	TRUE
rs111457769	C	T	C	T	0.337718	-0.215318	0.112527	0.120043	FALSE	FALSE	FALSE	finngen_R12_P16_NEONTAL_JAUND_OTH_UNSP_CAUSES	7	75066981	0.106116	500187	0.0424502	Neonatal jaundice from other and unspecified causes || id:finngen_R12_P16_NEONTAL_JAUND_OTH_UNSP_CAUSES	Neonatal jaundice from other and unspecified causes	Neonatal jaundice from other and unspecified causes || ||	TRUE	MedicineITLab	ebi-a-GCST90027493	7	74482794	0.0722672	2.96565e-06	7738	Gut bacterial pathway abundance (ORNDEG.PWY..superpathway.of.ornithine.degradation)	TRUE	textfile	0.0227798	180.333	21.8387	2	TRUE
rs12041866	T	C	T	C	-0.376771	-0.0248544	0.0747288	0.0875799	FALSE	FALSE	FALSE	finngen_R12_P16_NEONTAL_JAUND_OTH_UNSP_CAUSES	1	60018859	0.122863	500187	0.839686	Neonatal jaundice from other and unspecified causes || id:finngen_R12_P16_NEONTAL_JAUND_OTH_UNSP_CAUSES	Neonatal jaundice from other and unspecified causes	Neonatal jaundice from other and unspecified causes || ||	TRUE	MedicineITLab	ebi-a-GCST90027493	1	60484531	0.0807643	3.08525e-06	7738	Gut bacterial pathway abundance (ORNDEG.PWY..superpathway.of.ornithine.degradation)	TRUE	textfile	0.019631	154.906	21.7629	2	TRUE
rs12522600	A	T	A	T	-0.225331	-0.112572	0.249899	0.285185	FALSE	TRUE	FALSE	finngen_R12_P16_NEONTAL_JAUND_OTH_UNSP_CAUSES	5	79560510	0.0760877	500187	0.139006	Neonatal jaundice from other and unspecified causes || id:finngen_R12_P16_NEONTAL_JAUND_OTH_UNSP_CAUSES	Neonatal jaundice from other and unspecified causes	Neonatal jaundice from other and unspecified causes || ||	TRUE	MedicineITLab	ebi-a-GCST90027493	5	78856333	0.049199	4.65008e-06	7738	Gut bacterial pathway abundance (ORNDEG.PWY..superpathway.of.ornithine.degradation)	TRUE	textfile	0.0190351	150.113	20.9763	2	TRUE
rs2010151	C	A	C	A	-0.197206	-0.0630613	0.418744	0.448757	FALSE	FALSE	FALSE	finngen_R12_P16_NEONTAL_JAUND_OTH_UNSP_CAUSES	5	31806327	0.0682593	500187	0.355564	Neonatal jaundice from other and unspecified causes || id:finngen_R12_P16_NEONTAL_JAUND_OTH_UNSP_CAUSES	Neonatal jaundice from other and unspecified causes	Neonatal jaundice from other and unspecified causes || ||	TRUE	MedicineITLab	ebi-a-GCST90027493	5	31806434	0.0441133	7.80531e-06	7738	Gut bacterial pathway abundance (ORNDEG.PWY..superpathway.of.ornithine.degradation)	TRUE	textfile	0.0189316	149.281	19.9849	2	TRUE
rs6124449	C	A	C	A	-0.379049	-0.0773199	0.092716	0.121761	FALSE	FALSE	FALSE	finngen_R12_P16_NEONTAL_JAUND_OTH_UNSP_CAUSES	20	42369604	0.105512	500187	0.463679	Neonatal jaundice from other and unspecified causes || id:finngen_R12_P16_NEONTAL_JAUND_OTH_UNSP_CAUSES	Neonatal jaundice from other and unspecified causes	Neonatal jaundice from other and unspecified causes || ||	TRUE	MedicineITLab	ebi-a-GCST90027493	20	40998244	0.0778587	1.12497e-06	7738	Gut bacterial pathway abundance (ORNDEG.PWY..superpathway.of.ornithine.degradation)	TRUE	textfile	0.0241723	191.629	23.7015	2	TRUE
rs6868622	T	C	T	C	-0.237472	0.0112516	0.28369	0.295053	FALSE	FALSE	FALSE	finngen_R12_P16_NEONTAL_JAUND_OTH_UNSP_CAUSES	5	95134024	0.0743689	500187	0.879743	Neonatal jaundice from other and unspecified causes || id:finngen_R12_P16_NEONTAL_JAUND_OTH_UNSP_CAUSES	Neonatal jaundice from other and unspecified causes	Neonatal jaundice from other and unspecified causes || ||	TRUE	MedicineITLab	ebi-a-GCST90027493	5	94469728	0.0495125	1.61704e-06	7738	Gut bacterial pathway abundance (ORNDEG.PWY..superpathway.of.ornithine.degradation)	TRUE	textfile	0.0229192	181.462	23.0036	2	TRUE
rs10223540	T	C	T	C	-0.185493	-0.196236	0.1009	0.0681606	FALSE	FALSE	FALSE	finngen_R12_P16_NEONTAL_JAUND_OTH_UNSP_CAUSES	6	21206088	0.133694	500187	0.142157	Neonatal jaundice from other and unspecified causes || id:finngen_R12_P16_NEONTAL_JAUND_OTH_UNSP_CAUSES	Neonatal jaundice from other and unspecified causes	Neonatal jaundice from other and unspecified causes || ||	TRUE	MedicineITLab	ebi-a-GCST90027494	6	21206319	0.0418583	9.36074e-06	7738	Gut bacterial pathway abundance (P105.PWY..TCA.cycle.IV..2.oxoglutarate.decarboxylase.)	TRUE	textfile	0.00624287	48.5982	19.6378	2	TRUE
rs11582075	T	C	T	C	-0.137144	-0.0311712	0.219197	0.169851	FALSE	FALSE	FALSE	finngen_R12_P16_NEONTAL_JAUND_OTH_UNSP_CAUSES	1	83210052	0.0925278	500187	0.736204	Neonatal jaundice from other and unspecified causes || id:finngen_R12_P16_NEONTAL_JAUND_OTH_UNSP_CAUSES	Neonatal jaundice from other and unspecified causes	Neonatal jaundice from other and unspecified causes || ||	TRUE	MedicineITLab	ebi-a-GCST90027494	1	83675735	0.0302967	5.99156e-06	7738	Gut bacterial pathway abundance (P105.PWY..TCA.cycle.IV..2.oxoglutarate.decarboxylase.)	TRUE	textfile	0.00643813	50.1281	20.491	2	TRUE
rs12034038	C	G	C	G	0.145688	-0.0252876	0.174619	0.104753	FALSE	TRUE	FALSE	finngen_R12_P16_NEONTAL_JAUND_OTH_UNSP_CAUSES	1	83575927	0.107179	500187	0.813481	Neonatal jaundice from other and unspecified causes || id:finngen_R12_P16_NEONTAL_JAUND_OTH_UNSP_CAUSES	Neonatal jaundice from other and unspecified causes	Neonatal jaundice from other and unspecified causes || ||	TRUE	MedicineITLab	ebi-a-GCST90027494	1	84041610	0.0328667	9.30701e-06	7738	Gut bacterial pathway abundance (P105.PWY..TCA.cycle.IV..2.oxoglutarate.decarboxylase.)	TRUE	textfile	0.0061182	47.6217	19.6488	2	TRUE
rs27099	T	A	T	A	-0.137509	0.00993614	0.208739	0.15837	FALSE	TRUE	FALSE	finngen_R12_P16_NEONTAL_JAUND_OTH_UNSP_CAUSES	5	14463530	0.0925095	500187	0.914466	Neonatal jaundice from other and unspecified causes || id:finngen_R12_P16_NEONTAL_JAUND_OTH_UNSP_CAUSES	Neonatal jaundice from other and unspecified causes	Neonatal jaundice from other and unspecified causes || ||	TRUE	MedicineITLab	ebi-a-GCST90027494	5	14463639	0.0310886	9.7277e-06	7738	Gut bacterial pathway abundance (P105.PWY..TCA.cycle.IV..2.oxoglutarate.decarboxylase.)	TRUE	textfile	0.0062462	48.6243	19.5641	2	TRUE
rs36182340	T	G	T	G	0.235877	-0.0309214	0.903211	0.886921	FALSE	FALSE	FALSE	finngen_R12_P16_NEONTAL_JAUND_OTH_UNSP_CAUSES	7	155326760	0.109259	500187	0.77717	Neonatal jaundice from other and unspecified causes || id:finngen_R12_P16_NEONTAL_JAUND_OTH_UNSP_CAUSES	Neonatal jaundice from other and unspecified causes	Neonatal jaundice from other and unspecified causes || ||	TRUE	MedicineITLab	ebi-a-GCST90027494	7	155118470	0.0420321	2.00198e-08	7738	Gut bacterial pathway abundance (P105.PWY..TCA.cycle.IV..2.oxoglutarate.decarboxylase.)	TRUE	textfile	0.00972784	75.9938	31.4926	2	TRUE
rs6562993	G	A	G	A	-0.133596	-0.114069	0.236848	0.289585	FALSE	FALSE	FALSE	finngen_R12_P16_NEONTAL_JAUND_OTH_UNSP_CAUSES	13	77340453	0.0756439	500187	0.131563	Neonatal jaundice from other and unspecified causes || id:finngen_R12_P16_NEONTAL_JAUND_OTH_UNSP_CAUSES	Neonatal jaundice from other and unspecified causes	Neonatal jaundice from other and unspecified causes || ||	TRUE	MedicineITLab	ebi-a-GCST90027494	13	77914588	0.0296076	6.41594e-06	7738	Gut bacterial pathway abundance (P105.PWY..TCA.cycle.IV..2.oxoglutarate.decarboxylase.)	TRUE	textfile	0.00645205	50.2372	20.3601	2	TRUE
rs72814612	C	A	C	A	0.200658	-0.155403	0.107888	0.130333	FALSE	FALSE	FALSE	finngen_R12_P16_NEONTAL_JAUND_OTH_UNSP_CAUSES	10	94181702	0.102242	500187	0.12852	Neonatal jaundice from other and unspecified causes || id:finngen_R12_P16_NEONTAL_JAUND_OTH_UNSP_CAUSES	Neonatal jaundice from other and unspecified causes	Neonatal jaundice from other and unspecified causes || ||	TRUE	MedicineITLab	ebi-a-GCST90027494	10	95941459	0.0429821	3.03557e-06	7738	Gut bacterial pathway abundance (P105.PWY..TCA.cycle.IV..2.oxoglutarate.decarboxylase.)	TRUE	textfile	0.0077506	60.427	21.794	2	TRUE
rs857120	C	T	C	T	0.208416	0.00226891	0.0883455	0.0932537	FALSE	FALSE	FALSE	finngen_R12_P16_NEONTAL_JAUND_OTH_UNSP_CAUSES	1	56745726	0.114888	500187	0.984244	Neonatal jaundice from other and unspecified causes || id:finngen_R12_P16_NEONTAL_JAUND_OTH_UNSP_CAUSES	Neonatal jaundice from other and unspecified causes	Neonatal jaundice from other and unspecified causes || ||	TRUE	MedicineITLab	ebi-a-GCST90027494	1	57211399	0.0458464	5.46852e-06	7738	Gut bacterial pathway abundance (P105.PWY..TCA.cycle.IV..2.oxoglutarate.decarboxylase.)	TRUE	textfile	0.00699692	54.5096	20.6658	2	TRUE
rs10490196	A	G	A	G	0.0988657	-0.0729232	0.197408	0.194122	FALSE	FALSE	FALSE	finngen_R12_P16_NEONTAL_JAUND_OTH_UNSP_CAUSES	2	66843201	0.0883337	500187	0.409064	Neonatal jaundice from other and unspecified causes || id:finngen_R12_P16_NEONTAL_JAUND_OTH_UNSP_CAUSES	Neonatal jaundice from other and unspecified causes	Neonatal jaundice from other and unspecified causes || ||	TRUE	MedicineITLab	ebi-a-GCST90027495	2	67070333	0.0219208	6.47888e-06	7738	Gut bacterial pathway abundance (P108.PWY..pyruvate.fermentation.to.propanoate.I)	TRUE	textfile	0.00309728	24.035	20.3413	2	TRUE
rs10951264	A	G	A	G	0.0833274	-0.0377463	0.637001	0.614568	FALSE	FALSE	FALSE	finngen_R12_P16_NEONTAL_JAUND_OTH_UNSP_CAUSES	7	3623138	0.069686	500187	0.588051	Neonatal jaundice from other and unspecified causes || id:finngen_R12_P16_NEONTAL_JAUND_OTH_UNSP_CAUSES	Neonatal jaundice from other and unspecified causes	Neonatal jaundice from other and unspecified causes || ||	TRUE	MedicineITLab	ebi-a-GCST90027495	7	3662770	0.0181076	4.18871e-06	7738	Gut bacterial pathway abundance (P108.PWY..pyruvate.fermentation.to.propanoate.I)	TRUE	textfile	0.00321108	24.9209	21.1765	2	TRUE
rs12514068	T	C	T	C	-0.07789	-0.0331941	0.389548	0.331035	FALSE	FALSE	FALSE	finngen_R12_P16_NEONTAL_JAUND_OTH_UNSP_CAUSES	5	8263950	0.0726684	500187	0.647824	Neonatal jaundice from other and unspecified causes || id:finngen_R12_P16_NEONTAL_JAUND_OTH_UNSP_CAUSES	Neonatal jaundice from other and unspecified causes	Neonatal jaundice from other and unspecified causes || ||	TRUE	MedicineITLab	ebi-a-GCST90027495	5	8264063	0.017578	9.37497e-06	7738	Gut bacterial pathway abundance (P108.PWY..pyruvate.fermentation.to.propanoate.I)	TRUE	textfile	0.0028854	22.386	19.6347	2	TRUE
rs200243	A	G	A	G	0.142409	0.0834971	0.0873623	0.0857474	FALSE	FALSE	FALSE	finngen_R12_P16_NEONTAL_JAUND_OTH_UNSP_CAUSES	6	50467076	0.119456	500187	0.484566	Neonatal jaundice from other and unspecified causes || id:finngen_R12_P16_NEONTAL_JAUND_OTH_UNSP_CAUSES	Neonatal jaundice from other and unspecified causes	Neonatal jaundice from other and unspecified causes || ||	TRUE	MedicineITLab	ebi-a-GCST90027495	6	50434789	0.0316777	6.93889e-06	7738	Gut bacterial pathway abundance (P108.PWY..pyruvate.fermentation.to.propanoate.I)	TRUE	textfile	0.00323391	25.0987	20.2101	2	TRUE
rs2586438	T	C	T	C	-0.0826985	0.0127056	0.57861	0.5939	FALSE	FALSE	FALSE	finngen_R12_P16_NEONTAL_JAUND_OTH_UNSP_CAUSES	17	50368338	0.0697249	500187	0.855406	Neonatal jaundice from other and unspecified causes || id:finngen_R12_P16_NEONTAL_JAUND_OTH_UNSP_CAUSES	Neonatal jaundice from other and unspecified causes	Neonatal jaundice from other and unspecified causes || ||	TRUE	MedicineITLab	ebi-a-GCST90027495	17	48445699	0.0185658	8.41453e-06	7738	Gut bacterial pathway abundance (P108.PWY..pyruvate.fermentation.to.propanoate.I)	TRUE	textfile	0.003335	25.8859	19.8412	2	TRUE
rs2645383	C	T	C	T	0.0871736	0.0578291	0.334436	0.303665	FALSE	FALSE	FALSE	finngen_R12_P16_NEONTAL_JAUND_OTH_UNSP_CAUSES	4	100972224	0.074192	500187	0.435713	Neonatal jaundice from other and unspecified causes || id:finngen_R12_P16_NEONTAL_JAUND_OTH_UNSP_CAUSES	Neonatal jaundice from other and unspecified causes	Neonatal jaundice from other and unspecified causes || ||	TRUE	MedicineITLab	ebi-a-GCST90027495	4	101893381	0.0188008	3.5403e-06	7738	Gut bacterial pathway abundance (P108.PWY..pyruvate.fermentation.to.propanoate.I)	TRUE	textfile	0.00338301	26.2598	21.499	2	TRUE
rs3799603	C	T	C	T	-0.0952307	-0.0445304	0.360162	0.292091	FALSE	FALSE	FALSE	finngen_R12_P16_NEONTAL_JAUND_OTH_UNSP_CAUSES	6	166587798	0.0752652	500187	0.554087	Neonatal jaundice from other and unspecified causes || id:finngen_R12_P16_NEONTAL_JAUND_OTH_UNSP_CAUSES	Neonatal jaundice from other and unspecified causes	Neonatal jaundice from other and unspecified causes || ||	TRUE	MedicineITLab	ebi-a-GCST90027495	6	167001286	0.0182225	1.73213e-07	7738	Gut bacterial pathway abundance (P108.PWY..pyruvate.fermentation.to.propanoate.I)	TRUE	textfile	0.00417977	32.4704	27.311	2	TRUE
rs62381166	C	T	C	T	-0.151374	0.0138093	0.0770703	0.102889	FALSE	FALSE	FALSE	finngen_R12_P16_NEONTAL_JAUND_OTH_UNSP_CAUSES	5	157063820	0.114539	500187	0.904036	Neonatal jaundice from other and unspecified causes || id:finngen_R12_P16_NEONTAL_JAUND_OTH_UNSP_CAUSES	Neonatal jaundice from other and unspecified causes	Neonatal jaundice from other and unspecified causes || ||	TRUE	MedicineITLab	ebi-a-GCST90027495	5	156490831	0.0327471	3.79114e-06	7738	Gut bacterial pathway abundance (P108.PWY..pyruvate.fermentation.to.propanoate.I)	TRUE	textfile	0.00325978	25.3001	21.3677	2	TRUE
rs66470361	T	C	T	C	0.0825122	0.066864	0.402943	0.344261	FALSE	FALSE	FALSE	finngen_R12_P16_NEONTAL_JAUND_OTH_UNSP_CAUSES	16	50298241	0.0722498	500187	0.354728	Neonatal jaundice from other and unspecified causes || id:finngen_R12_P16_NEONTAL_JAUND_OTH_UNSP_CAUSES	Neonatal jaundice from other and unspecified causes	Neonatal jaundice from other and unspecified causes || ||	TRUE	MedicineITLab	ebi-a-GCST90027495	16	50332152	0.0178171	3.63806e-06	7738	Gut bacterial pathway abundance (P108.PWY..pyruvate.fermentation.to.propanoate.I)	TRUE	textfile	0.00327586	25.4254	21.4468	2	TRUE
rs6672992	C	A	C	A	-0.104073	0.0376805	0.189469	0.176948	FALSE	FALSE	FALSE	finngen_R12_P16_NEONTAL_JAUND_OTH_UNSP_CAUSES	1	65382351	0.089737	500187	0.674559	Neonatal jaundice from other and unspecified causes || id:finngen_R12_P16_NEONTAL_JAUND_OTH_UNSP_CAUSES	Neonatal jaundice from other and unspecified causes	Neonatal jaundice from other and unspecified causes || ||	TRUE	MedicineITLab	ebi-a-GCST90027495	1	65848034	0.0222859	3.01342e-06	7738	Gut bacterial pathway abundance (P108.PWY..pyruvate.fermentation.to.propanoate.I)	TRUE	textfile	0.0033267	25.8213	21.808	2	TRUE
rs74768264	G	A	G	A	0.128453	-0.049992	0.13271	0.0696616	FALSE	FALSE	FALSE	finngen_R12_P16_NEONTAL_JAUND_OTH_UNSP_CAUSES	3	69086910	0.130451	500187	0.701554	Neonatal jaundice from other and unspecified causes || id:finngen_R12_P16_NEONTAL_JAUND_OTH_UNSP_CAUSES	Neonatal jaundice from other and unspecified causes	Neonatal jaundice from other and unspecified causes || ||	TRUE	MedicineITLab	ebi-a-GCST90027495	3	69136061	0.0260338	8.05193e-07	7738	Gut bacterial pathway abundance (P108.PWY..pyruvate.fermentation.to.propanoate.I)	TRUE	textfile	0.00379828	29.4955	24.3452	2	TRUE
rs7690663	C	G	C	G	0.0977238	-0.0853082	0.200105	0.178184	FALSE	TRUE	FALSE	finngen_R12_P16_NEONTAL_JAUND_OTH_UNSP_CAUSES	4	22012710	0.0895565	500187	0.340811	Neonatal jaundice from other and unspecified causes || id:finngen_R12_P16_NEONTAL_JAUND_OTH_UNSP_CAUSES	Neonatal jaundice from other and unspecified causes	Neonatal jaundice from other and unspecified causes || ||	TRUE	MedicineITLab	ebi-a-GCST90027495	4	22014333	0.0219458	8.46935e-06	7738	Gut bacterial pathway abundance (P108.PWY..pyruvate.fermentation.to.propanoate.I)	TRUE	textfile	0.00305718	23.7229	19.8289	2	TRUE
rs953621	A	C	A	C	0.106359	0.0820976	0.198582	0.248923	FALSE	FALSE	FALSE	finngen_R12_P16_NEONTAL_JAUND_OTH_UNSP_CAUSES	5	58789768	0.0793704	500187	0.300968	Neonatal jaundice from other and unspecified causes || id:finngen_R12_P16_NEONTAL_JAUND_OTH_UNSP_CAUSES	Neonatal jaundice from other and unspecified causes	Neonatal jaundice from other and unspecified causes || ||	TRUE	MedicineITLab	ebi-a-GCST90027495	5	58085595	0.021616	8.63694e-07	7738	Gut bacterial pathway abundance (P108.PWY..pyruvate.fermentation.to.propanoate.I)	TRUE	textfile	0.00360062	27.9551	24.2102	2	TRUE
rs10478090	A	G	A	G	0.241206	-0.0656838	0.916364	0.886759	FALSE	FALSE	FALSE	finngen_R12_P16_NEONTAL_JAUND_OTH_UNSP_CAUSES	5	112506202	0.109604	500187	0.548984	Neonatal jaundice from other and unspecified causes || id:finngen_R12_P16_NEONTAL_JAUND_OTH_UNSP_CAUSES	Neonatal jaundice from other and unspecified causes	Neonatal jaundice from other and unspecified causes || ||	TRUE	MedicineITLab	ebi-a-GCST90027496	5	111841899	0.0530633	5.47722e-06	7738	Gut bacterial pathway abundance (P122.PWY..heterolactic.fermentation)	TRUE	textfile	0.008918	69.6104	20.6627	2	TRUE
rs113865897	A	G	A	G	0.292743	0.164663	0.0616905	0.0874464	FALSE	FALSE	FALSE	finngen_R12_P16_NEONTAL_JAUND_OTH_UNSP_CAUSES	4	39545550	0.122224	500187	0.177908	Neonatal jaundice from other and unspecified causes || id:finngen_R12_P16_NEONTAL_JAUND_OTH_UNSP_CAUSES	Neonatal jaundice from other and unspecified causes	Neonatal jaundice from other and unspecified causes || ||	TRUE	MedicineITLab	ebi-a-GCST90027496	4	39547170	0.0647025	6.05508e-06	7738	Gut bacterial pathway abundance (P122.PWY..heterolactic.fermentation)	TRUE	textfile	0.00992127	77.5201	20.4706	2	TRUE
rs1963381	A	G	A	G	0.167074	0.0651024	0.761011	0.772762	FALSE	FALSE	FALSE	finngen_R12_P16_NEONTAL_JAUND_OTH_UNSP_CAUSES	18	38546022	0.0824563	500187	0.429798	Neonatal jaundice from other and unspecified causes || id:finngen_R12_P16_NEONTAL_JAUND_OTH_UNSP_CAUSES	Neonatal jaundice from other and unspecified causes	Neonatal jaundice from other and unspecified causes || ||	TRUE	MedicineITLab	ebi-a-GCST90027496	18	36125986	0.0341354	9.85803e-07	7738	Gut bacterial pathway abundance (P122.PWY..heterolactic.fermentation)	TRUE	textfile	0.0101535	79.3533	23.9556	2	TRUE
rs36039198	A	G	A	G	-0.28699	0.0908787	0.0993116	0.131875	FALSE	FALSE	FALSE	finngen_R12_P16_NEONTAL_JAUND_OTH_UNSP_CAUSES	17	12086244	0.101586	500187	0.371002	Neonatal jaundice from other and unspecified causes || id:finngen_R12_P16_NEONTAL_JAUND_OTH_UNSP_CAUSES	Neonatal jaundice from other and unspecified causes	Neonatal jaundice from other and unspecified causes || ||	TRUE	MedicineITLab	ebi-a-GCST90027496	17	11989561	0.0551751	1.97742e-07	7738	Gut bacterial pathway abundance (P122.PWY..heterolactic.fermentation)	TRUE	textfile	0.0147346	115.691	27.055	2	TRUE
rs72956918	A	G	A	G	0.325538	-0.105466	0.0703907	0.0486258	FALSE	FALSE	FALSE	finngen_R12_P16_NEONTAL_JAUND_OTH_UNSP_CAUSES	11	87922846	0.167802	500187	0.529666	Neonatal jaundice from other and unspecified causes || id:finngen_R12_P16_NEONTAL_JAUND_OTH_UNSP_CAUSES	Neonatal jaundice from other and unspecified causes	Neonatal jaundice from other and unspecified causes || ||	TRUE	MedicineITLab	ebi-a-GCST90027496	11	87633738	0.0653775	6.3794e-07	7738	Gut bacterial pathway abundance (P122.PWY..heterolactic.fermentation)	TRUE	textfile	0.0138691	108.801	24.794	2	TRUE
rs10917476	G	C	G	C	0.0828812	0.0963075	0.313636	0.396175	FALSE	TRUE	FALSE	finngen_R12_P16_NEONTAL_JAUND_OTH_UNSP_CAUSES	1	19534346	0.0705013	500187	0.171927	Neonatal jaundice from other and unspecified causes || id:finngen_R12_P16_NEONTAL_JAUND_OTH_UNSP_CAUSES	Neonatal jaundice from other and unspecified causes	Neonatal jaundice from other and unspecified causes || ||	TRUE	MedicineITLab	ebi-a-GCST90027497	1	19860840	0.0174684	2.08877e-06	7738	Gut bacterial pathway abundance (P161.PWY..acetylene.degradation)	TRUE	textfile	0.00295748	22.947	22.5116	2	TRUE
rs12700304	T	G	T	G	0.0843908	-0.0870985	0.249884	0.191992	FALSE	FALSE	FALSE	finngen_R12_P16_NEONTAL_JAUND_OTH_UNSP_CAUSES	7	21800878	0.0868355	500187	0.315847	Neonatal jaundice from other and unspecified causes || id:finngen_R12_P16_NEONTAL_JAUND_OTH_UNSP_CAUSES	Neonatal jaundice from other and unspecified causes	Neonatal jaundice from other and unspecified causes || ||	TRUE	MedicineITLab	ebi-a-GCST90027497	7	21840496	0.0187182	6.5289e-06	7738	Gut bacterial pathway abundance (P161.PWY..acetylene.degradation)	TRUE	textfile	0.00266985	20.7093	20.3265	2	TRUE
rs17639960	C	T	C	T	-0.107741	0.198636	0.156574	0.182029	FALSE	FALSE	FALSE	finngen_R12_P16_NEONTAL_JAUND_OTH_UNSP_CAUSES	2	192582486	0.0901769	500187	0.0276134	Neonatal jaundice from other and unspecified causes || id:finngen_R12_P16_NEONTAL_JAUND_OTH_UNSP_CAUSES	Neonatal jaundice from other and unspecified causes	Neonatal jaundice from other and unspecified causes || ||	TRUE	MedicineITLab	ebi-a-GCST90027497	2	193447212	0.0230856	3.05619e-06	7738	Gut bacterial pathway abundance (P161.PWY..acetylene.degradation)	TRUE	textfile	0.0030659	23.7908	21.7811	2	TRUE
rs181541	G	A	G	A	0.0785302	0.00451657	0.620551	0.686405	FALSE	FALSE	FALSE	finngen_R12_P16_NEONTAL_JAUND_OTH_UNSP_CAUSES	17	8915972	0.0743678	500187	0.951572	Neonatal jaundice from other and unspecified causes || id:finngen_R12_P16_NEONTAL_JAUND_OTH_UNSP_CAUSES	Neonatal jaundice from other and unspecified causes	Neonatal jaundice from other and unspecified causes || ||	TRUE	MedicineITLab	ebi-a-GCST90027497	17	8819289	0.0172148	5.07201e-06	7738	Gut bacterial pathway abundance (P161.PWY..acetylene.degradation)	TRUE	textfile	0.00290425	22.5327	20.8099	2	TRUE
rs7096251	T	C	T	C	-0.0846704	0.0526916	0.60112	0.733019	FALSE	FALSE	FALSE	finngen_R12_P16_NEONTAL_JAUND_OTH_UNSP_CAUSES	10	122562374	0.0776227	500187	0.497255	Neonatal jaundice from other and unspecified causes || id:finngen_R12_P16_NEONTAL_JAUND_OTH_UNSP_CAUSES	Neonatal jaundice from other and unspecified causes	Neonatal jaundice from other and unspecified causes || ||	TRUE	MedicineITLab	ebi-a-GCST90027497	10	124321890	0.0178762	2.17455e-06	7738	Gut bacterial pathway abundance (P161.PWY..acetylene.degradation)	TRUE	textfile	0.00343793	26.6876	22.4343	2	TRUE
rs10933259	G	A	G	A	0.0850658	-0.0630412	0.287238	0.329752	FALSE	FALSE	FALSE	finngen_R12_P16_NEONTAL_JAUND_OTH_UNSP_CAUSES	2	228489133	0.0727479	500187	0.386178	Neonatal jaundice from other and unspecified causes || id:finngen_R12_P16_NEONTAL_JAUND_OTH_UNSP_CAUSES	Neonatal jaundice from other and unspecified causes	Neonatal jaundice from other and unspecified causes || ||	TRUE	MedicineITLab	ebi-a-GCST90027498	2	229353849	0.0180993	2.60226e-06	7738	Gut bacterial pathway abundance (P162.PWY..L.glutamate.degradation.V..via.hydroxyglutarate.)	TRUE	textfile	0.00296296	22.9896	22.0895	2	TRUE
rs1690328	C	T	C	T	-0.0832316	0.0367542	0.733708	0.669316	FALSE	FALSE	FALSE	finngen_R12_P16_NEONTAL_JAUND_OTH_UNSP_CAUSES	15	57591983	0.072034	500187	0.609888	Neonatal jaundice from other and unspecified causes || id:finngen_R12_P16_NEONTAL_JAUND_OTH_UNSP_CAUSES	Neonatal jaundice from other and unspecified causes	Neonatal jaundice from other and unspecified causes || ||	TRUE	MedicineITLab	ebi-a-GCST90027498	15	57884181	0.0185034	6.85409e-06	7738	Gut bacterial pathway abundance (P162.PWY..L.glutamate.degradation.V..via.hydroxyglutarate.)	TRUE	textfile	0.002707	20.9982	20.2336	2	TRUE
rs2282015	G	T	G	T	-0.0755993	-0.0237627	0.379771	0.365092	FALSE	FALSE	FALSE	finngen_R12_P16_NEONTAL_JAUND_OTH_UNSP_CAUSES	10	123462521	0.0711053	500187	0.738236	Neonatal jaundice from other and unspecified causes || id:finngen_R12_P16_NEONTAL_JAUND_OTH_UNSP_CAUSES	Neonatal jaundice from other and unspecified causes	Neonatal jaundice from other and unspecified causes || ||	TRUE	MedicineITLab	ebi-a-GCST90027498	10	125222037	0.0169527	8.21845e-06	7738	Gut bacterial pathway abundance (P162.PWY..L.glutamate.degradation.V..via.hydroxyglutarate.)	TRUE	textfile	0.0026924	20.8846	19.8865	2	TRUE
rs288625	A	G	A	G	0.123882	-0.0580249	0.884763	0.885082	FALSE	FALSE	FALSE	finngen_R12_P16_NEONTAL_JAUND_OTH_UNSP_CAUSES	16	62646494	0.107726	500187	0.590139	Neonatal jaundice from other and unspecified causes || id:finngen_R12_P16_NEONTAL_JAUND_OTH_UNSP_CAUSES	Neonatal jaundice from other and unspecified causes	Neonatal jaundice from other and unspecified causes || ||	TRUE	MedicineITLab	ebi-a-GCST90027498	16	62680398	0.0258491	1.64718e-06	7738	Gut bacterial pathway abundance (P162.PWY..L.glutamate.degradation.V..via.hydroxyglutarate.)	TRUE	textfile	0.00312943	24.2853	22.9681	2	TRUE
rs3908395	G	A	G	A	0.0841692	0.0540906	0.674308	0.686646	FALSE	FALSE	FALSE	finngen_R12_P16_NEONTAL_JAUND_OTH_UNSP_CAUSES	11	33361793	0.0745423	500187	0.468063	Neonatal jaundice from other and unspecified causes || id:finngen_R12_P16_NEONTAL_JAUND_OTH_UNSP_CAUSES	Neonatal jaundice from other and unspecified causes	Neonatal jaundice from other and unspecified causes || ||	TRUE	MedicineITLab	ebi-a-GCST90027498	11	33383339	0.0180774	3.22359e-06	7738	Gut bacterial pathway abundance (P162.PWY..L.glutamate.degradation.V..via.hydroxyglutarate.)	TRUE	textfile	0.00311173	24.1475	21.6788	2	TRUE
rs4451355	T	A	T	A	0.0754375	0.0552771	0.637633	0.628986	FALSE	TRUE	FALSE	finngen_R12_P16_NEONTAL_JAUND_OTH_UNSP_CAUSES	9	9471965	0.0707539	500187	0.43465	Neonatal jaundice from other and unspecified causes || id:finngen_R12_P16_NEONTAL_JAUND_OTH_UNSP_CAUSES	Neonatal jaundice from other and unspecified causes	Neonatal jaundice from other and unspecified causes || ||	TRUE	MedicineITLab	ebi-a-GCST90027498	9	9471965	0.0170426	9.58208e-06	7738	Gut bacterial pathway abundance (P162.PWY..L.glutamate.degradation.V..via.hydroxyglutarate.)	TRUE	textfile	0.00262981	20.3978	19.5931	2	TRUE
rs6072106	C	T	C	T	0.11865	0.0597973	0.12294	0.179956	FALSE	FALSE	FALSE	finngen_R12_P16_NEONTAL_JAUND_OTH_UNSP_CAUSES	20	40697160	0.0904202	500187	0.508403	Neonatal jaundice from other and unspecified causes || id:finngen_R12_P16_NEONTAL_JAUND_OTH_UNSP_CAUSES	Neonatal jaundice from other and unspecified causes	Neonatal jaundice from other and unspecified causes || ||	TRUE	MedicineITLab	ebi-a-GCST90027498	20	39325800	0.0265865	8.09077e-06	7738	Gut bacterial pathway abundance (P162.PWY..L.glutamate.degradation.V..via.hydroxyglutarate.)	TRUE	textfile	0.0030359	23.5573	19.9165	2	TRUE
rs7043302	T	G	T	G	0.174085	0.110473	0.0507327	0.0949248	FALSE	FALSE	FALSE	finngen_R12_P16_NEONTAL_JAUND_OTH_UNSP_CAUSES	9	9139951	0.118452	500187	0.351008	Neonatal jaundice from other and unspecified causes || id:finngen_R12_P16_NEONTAL_JAUND_OTH_UNSP_CAUSES	Neonatal jaundice from other and unspecified causes	Neonatal jaundice from other and unspecified causes || ||	TRUE	MedicineITLab	ebi-a-GCST90027498	9	9139951	0.0391769	8.84871e-06	7738	Gut bacterial pathway abundance (P162.PWY..L.glutamate.degradation.V..via.hydroxyglutarate.)	TRUE	textfile	0.00291897	22.6472	19.7452	2	TRUE
rs77890687	G	A	G	A	0.116686	0.172048	0.131645	0.150773	FALSE	FALSE	FALSE	finngen_R12_P16_NEONTAL_JAUND_OTH_UNSP_CAUSES	16	78315912	0.0974364	500187	0.0774373	Neonatal jaundice from other and unspecified causes || id:finngen_R12_P16_NEONTAL_JAUND_OTH_UNSP_CAUSES	Neonatal jaundice from other and unspecified causes	Neonatal jaundice from other and unspecified causes || ||	TRUE	MedicineITLab	ebi-a-GCST90027498	16	78349809	0.0243562	1.66092e-06	7738	Gut bacterial pathway abundance (P162.PWY..L.glutamate.degradation.V..via.hydroxyglutarate.)	TRUE	textfile	0.00311293	24.1568	22.9519	2	TRUE
rs79195604	A	G	A	G	0.151377	-0.204981	0.0663535	0.165455	FALSE	FALSE	FALSE	finngen_R12_P16_NEONTAL_JAUND_OTH_UNSP_CAUSES	15	32790530	0.0924075	500187	0.0265393	Neonatal jaundice from other and unspecified causes || id:finngen_R12_P16_NEONTAL_JAUND_OTH_UNSP_CAUSES	Neonatal jaundice from other and unspecified causes	Neonatal jaundice from other and unspecified causes || ||	TRUE	MedicineITLab	ebi-a-GCST90027498	15	33082731	0.0334773	6.13197e-06	7738	Gut bacterial pathway abundance (P162.PWY..L.glutamate.degradation.V..via.hydroxyglutarate.)	TRUE	textfile	0.0028392	22.0266	20.4465	2	TRUE
rs9570722	G	A	G	A	-0.078216	-0.0654754	0.393238	0.492527	FALSE	FALSE	FALSE	finngen_R12_P16_NEONTAL_JAUND_OTH_UNSP_CAUSES	13	62756845	0.0685795	500187	0.339711	Neonatal jaundice from other and unspecified causes || id:finngen_R12_P16_NEONTAL_JAUND_OTH_UNSP_CAUSES	Neonatal jaundice from other and unspecified causes	Neonatal jaundice from other and unspecified causes || ||	TRUE	MedicineITLab	ebi-a-GCST90027498	13	63330978	0.0169931	4.16821e-06	7738	Gut bacterial pathway abundance (P162.PWY..L.glutamate.degradation.V..via.hydroxyglutarate.)	TRUE	textfile	0.00291941	22.6507	21.1859	2	TRUE
rs11703988	A	G	A	G	-0.232078	0.223256	0.0615119	0.0219361	FALSE	FALSE	FALSE	finngen_R12_P16_NEONTAL_JAUND_OTH_UNSP_CAUSES	22	33453139	0.227463	500187	0.326344	Neonatal jaundice from other and unspecified causes || id:finngen_R12_P16_NEONTAL_JAUND_OTH_UNSP_CAUSES	Neonatal jaundice from other and unspecified causes	Neonatal jaundice from other and unspecified causes || ||	TRUE	MedicineITLab	ebi-a-GCST90027499	22	33849125	0.0507121	4.73064e-06	7738	Gut bacterial pathway abundance (P164.PWY..purine.nucleobases.degradation.I..anaerobic.)	TRUE	textfile	0.0062185	48.4074	20.9433	2	TRUE
rs117143105	C	A	C	A	0.161561	0.12445	0.158405	0.0943538	FALSE	FALSE	FALSE	finngen_R12_P16_NEONTAL_JAUND_OTH_UNSP_CAUSES	19	19023733	0.117074	500187	0.287782	Neonatal jaundice from other and unspecified causes || id:finngen_R12_P16_NEONTAL_JAUND_OTH_UNSP_CAUSES	Neonatal jaundice from other and unspecified causes	Neonatal jaundice from other and unspecified causes || ||	TRUE	MedicineITLab	ebi-a-GCST90027499	19	19134542	0.0362862	8.49161e-06	7738	Gut bacterial pathway abundance (P164.PWY..purine.nucleobases.degradation.I..anaerobic.)	TRUE	textfile	0.00695945	54.2156	19.8239	2	TRUE
rs12983272	T	C	T	C	-0.116097	0.0505268	0.334327	0.316719	FALSE	FALSE	FALSE	finngen_R12_P16_NEONTAL_JAUND_OTH_UNSP_CAUSES	19	7076894	0.074222	500187	0.496029	Neonatal jaundice from other and unspecified causes || id:finngen_R12_P16_NEONTAL_JAUND_OTH_UNSP_CAUSES	Neonatal jaundice from other and unspecified causes	Neonatal jaundice from other and unspecified causes || ||	TRUE	MedicineITLab	ebi-a-GCST90027499	19	7076905	0.025941	7.62518e-06	7738	Gut bacterial pathway abundance (P164.PWY..purine.nucleobases.degradation.I..anaerobic.)	TRUE	textfile	0.00599935	46.6911	20.0294	2	TRUE
rs188448548	T	C	T	C	0.195637	-0.0233447	0.086182	0.098565	FALSE	FALSE	FALSE	finngen_R12_P16_NEONTAL_JAUND_OTH_UNSP_CAUSES	11	60073037	0.119698	500187	0.84537	Neonatal jaundice from other and unspecified causes || id:finngen_R12_P16_NEONTAL_JAUND_OTH_UNSP_CAUSES	Neonatal jaundice from other and unspecified causes	Neonatal jaundice from other and unspecified causes || ||	TRUE	MedicineITLab	ebi-a-GCST90027499	11	59840510	0.0435048	6.89509e-06	7738	Gut bacterial pathway abundance (P164.PWY..purine.nucleobases.degradation.I..anaerobic.)	TRUE	textfile	0.00602849	46.9192	20.2222	2	TRUE
rs245920	C	T	C	T	-0.108162	-0.0957826	0.608286	0.565384	FALSE	FALSE	FALSE	finngen_R12_P16_NEONTAL_JAUND_OTH_UNSP_CAUSES	7	29188524	0.0684379	500187	0.161646	Neonatal jaundice from other and unspecified causes || id:finngen_R12_P16_NEONTAL_JAUND_OTH_UNSP_CAUSES	Neonatal jaundice from other and unspecified causes	Neonatal jaundice from other and unspecified causes || ||	TRUE	MedicineITLab	ebi-a-GCST90027499	7	29228140	0.0244832	9.97103e-06	7738	Gut bacterial pathway abundance (P164.PWY..purine.nucleobases.degradation.I..anaerobic.)	TRUE	textfile	0.00557515	43.3711	19.517	2	TRUE
rs3886187	C	T	C	T	0.145717	0.0878177	0.175975	0.266165	FALSE	FALSE	FALSE	finngen_R12_P16_NEONTAL_JAUND_OTH_UNSP_CAUSES	7	73791033	0.0783088	500187	0.262105	Neonatal jaundice from other and unspecified causes || id:finngen_R12_P16_NEONTAL_JAUND_OTH_UNSP_CAUSES	Neonatal jaundice from other and unspecified causes	Neonatal jaundice from other and unspecified causes || ||	TRUE	MedicineITLab	ebi-a-GCST90027499	7	73205363	0.0324572	7.13855e-06	7738	Gut bacterial pathway abundance (P164.PWY..purine.nucleobases.degradation.I..anaerobic.)	TRUE	textfile	0.00615803	47.9337	20.1557	2	TRUE
rs56260931	C	T	C	T	0.109628	-0.0331039	0.414068	0.409461	FALSE	FALSE	FALSE	finngen_R12_P16_NEONTAL_JAUND_OTH_UNSP_CAUSES	1	30047657	0.0694646	500187	0.633677	Neonatal jaundice from other and unspecified causes || id:finngen_R12_P16_NEONTAL_JAUND_OTH_UNSP_CAUSES	Neonatal jaundice from other and unspecified causes	Neonatal jaundice from other and unspecified causes || ||	TRUE	MedicineITLab	ebi-a-GCST90027499	1	30520504	0.0247602	9.52928e-06	7738	Gut bacterial pathway abundance (P164.PWY..purine.nucleobases.degradation.I..anaerobic.)	TRUE	textfile	0.00583166	45.3783	19.6035	2	TRUE
rs640081	A	G	A	G	-0.129658	-0.0885017	0.708977	0.671383	FALSE	FALSE	FALSE	finngen_R12_P16_NEONTAL_JAUND_OTH_UNSP_CAUSES	12	49896771	0.0723209	500187	0.221052	Neonatal jaundice from other and unspecified causes || id:finngen_R12_P16_NEONTAL_JAUND_OTH_UNSP_CAUSES	Neonatal jaundice from other and unspecified causes	Neonatal jaundice from other and unspecified causes || ||	TRUE	MedicineITLab	ebi-a-GCST90027499	12	50290554	0.0291956	8.95324e-06	7738	Gut bacterial pathway abundance (P164.PWY..purine.nucleobases.degradation.I..anaerobic.)	TRUE	textfile	0.00693726	54.0416	19.7226	2	TRUE
rs72748182	T	G	T	G	-0.181529	0.0801903	0.122365	0.117006	FALSE	FALSE	FALSE	finngen_R12_P16_NEONTAL_JAUND_OTH_UNSP_CAUSES	5	44001026	0.107776	500187	0.456848	Neonatal jaundice from other and unspecified causes || id:finngen_R12_P16_NEONTAL_JAUND_OTH_UNSP_CAUSES	Neonatal jaundice from other and unspecified causes	Neonatal jaundice from other and unspecified causes || ||	TRUE	MedicineITLab	ebi-a-GCST90027499	5	44001128	0.0380795	1.869e-06	7738	Gut bacterial pathway abundance (P164.PWY..purine.nucleobases.degradation.I..anaerobic.)	TRUE	textfile	0.00707772	55.1435	22.7253	2	TRUE
rs72830334	A	G	A	G	0.193721	-0.0624045	0.0941639	0.119401	FALSE	FALSE	FALSE	finngen_R12_P16_NEONTAL_JAUND_OTH_UNSP_CAUSES	17	6545609	0.107584	500187	0.561877	Neonatal jaundice from other and unspecified causes || id:finngen_R12_P16_NEONTAL_JAUND_OTH_UNSP_CAUSES	Neonatal jaundice from other and unspecified causes	Neonatal jaundice from other and unspecified causes || ||	TRUE	MedicineITLab	ebi-a-GCST90027499	17	6448929	0.0414481	2.95658e-06	7738	Gut bacterial pathway abundance (P164.PWY..purine.nucleobases.degradation.I..anaerobic.)	TRUE	textfile	0.00640203	49.8452	21.8446	2	TRUE
rs73967534	C	A	C	A	-0.163089	0.0803946	0.137219	0.132289	FALSE	FALSE	FALSE	finngen_R12_P16_NEONTAL_JAUND_OTH_UNSP_CAUSES	18	68488177	0.101002	500187	0.426049	Neonatal jaundice from other and unspecified causes || id:finngen_R12_P16_NEONTAL_JAUND_OTH_UNSP_CAUSES	Neonatal jaundice from other and unspecified causes	Neonatal jaundice from other and unspecified causes || ||	TRUE	MedicineITLab	ebi-a-GCST90027499	18	66155414	0.0344023	2.13035e-06	7738	Gut bacterial pathway abundance (P164.PWY..purine.nucleobases.degradation.I..anaerobic.)	TRUE	textfile	0.00629788	49.0292	22.4737	2	TRUE
rs9736306	G	A	G	A	-0.199598	0.139101	0.916673	0.965266	FALSE	FALSE	FALSE	finngen_R12_P16_NEONTAL_JAUND_OTH_UNSP_CAUSES	11	69759838	0.180246	500187	0.440274	Neonatal jaundice from other and unspecified causes || id:finngen_R12_P16_NEONTAL_JAUND_OTH_UNSP_CAUSES	Neonatal jaundice from other and unspecified causes	Neonatal jaundice from other and unspecified causes || ||	TRUE	MedicineITLab	ebi-a-GCST90027499	11	69574606	0.0435973	4.68975e-06	7738	Gut bacterial pathway abundance (P164.PWY..purine.nucleobases.degradation.I..anaerobic.)	TRUE	textfile	0.00608615	47.3708	20.9601	2	TRUE
rs10894665	T	C	T	C	-0.202854	-0.0255104	0.196907	0.197242	FALSE	FALSE	FALSE	finngen_R12_P16_NEONTAL_JAUND_OTH_UNSP_CAUSES	11	100254079	0.0849389	500187	0.763918	Neonatal jaundice from other and unspecified causes || id:finngen_R12_P16_NEONTAL_JAUND_OTH_UNSP_CAUSES	Neonatal jaundice from other and unspecified causes	Neonatal jaundice from other and unspecified causes || ||	TRUE	MedicineITLab	ebi-a-GCST90027500	11	100124811	0.0449476	6.38763e-06	7738	Gut bacterial pathway abundance (P23.PWY..reductive.TCA.cycle.I)	TRUE	textfile	0.0130144	102.007	20.3683	2	TRUE
rs1153514	A	G	A	G	0.296834	0.215813	0.0742352	0.0912021	FALSE	FALSE	FALSE	finngen_R12_P16_NEONTAL_JAUND_OTH_UNSP_CAUSES	3	2244376	0.117585	500187	0.0664492	Neonatal jaundice from other and unspecified causes || id:finngen_R12_P16_NEONTAL_JAUND_OTH_UNSP_CAUSES	Neonatal jaundice from other and unspecified causes	Neonatal jaundice from other and unspecified causes || ||	TRUE	MedicineITLab	ebi-a-GCST90027500	3	2286060	0.0670059	9.42432e-06	7738	Gut bacterial pathway abundance (P23.PWY..reductive.TCA.cycle.I)	TRUE	textfile	0.0121107	94.8366	19.6246	2	TRUE
rs34718894	A	G	A	G	0.22699	0.0279288	0.156658	0.259525	FALSE	FALSE	FALSE	finngen_R12_P16_NEONTAL_JAUND_OTH_UNSP_CAUSES	2	40322187	0.07867	500187	0.72258	Neonatal jaundice from other and unspecified causes || id:finngen_R12_P16_NEONTAL_JAUND_OTH_UNSP_CAUSES	Neonatal jaundice from other and unspecified causes	Neonatal jaundice from other and unspecified causes || ||	TRUE	MedicineITLab	ebi-a-GCST90027500	2	40549327	0.0488048	3.30377e-06	7738	Gut bacterial pathway abundance (P23.PWY..reductive.TCA.cycle.I)	TRUE	textfile	0.0136144	106.775	21.6316	2	TRUE
rs34942635	C	T	C	T	0.244274	-0.0207647	0.117045	0.073772	FALSE	FALSE	FALSE	finngen_R12_P16_NEONTAL_JAUND_OTH_UNSP_CAUSES	10	28408237	0.125392	500187	0.868473	Neonatal jaundice from other and unspecified causes || id:finngen_R12_P16_NEONTAL_JAUND_OTH_UNSP_CAUSES	Neonatal jaundice from other and unspecified causes	Neonatal jaundice from other and unspecified causes || ||	TRUE	MedicineITLab	ebi-a-GCST90027500	10	28697166	0.0552774	9.91357e-06	7738	Gut bacterial pathway abundance (P23.PWY..reductive.TCA.cycle.I)	TRUE	textfile	0.0123332	96.6011	19.5281	2	TRUE
rs3858055	A	C	A	C	0.182849	-0.00270819	0.48166	0.461262	FALSE	FALSE	FALSE	finngen_R12_P16_NEONTAL_JAUND_OTH_UNSP_CAUSES	9	8261021	0.0684348	500187	0.968433	Neonatal jaundice from other and unspecified causes || id:finngen_R12_P16_NEONTAL_JAUND_OTH_UNSP_CAUSES	Neonatal jaundice from other and unspecified causes	Neonatal jaundice from other and unspecified causes || ||	TRUE	MedicineITLab	ebi-a-GCST90027500	9	8261021	0.0403583	5.88044e-06	7738	Gut bacterial pathway abundance (P23.PWY..reductive.TCA.cycle.I)	TRUE	textfile	0.0166944	131.34	20.5267	2	TRUE
rs57006859	T	C	T	C	0.236063	0.0877264	0.15939	0.172856	FALSE	FALSE	FALSE	finngen_R12_P16_NEONTAL_JAUND_OTH_UNSP_CAUSES	2	114461499	0.0900451	500187	0.329932	Neonatal jaundice from other and unspecified causes || id:finngen_R12_P16_NEONTAL_JAUND_OTH_UNSP_CAUSES	Neonatal jaundice from other and unspecified causes	Neonatal jaundice from other and unspecified causes || ||	TRUE	MedicineITLab	ebi-a-GCST90027500	2	115219076	0.0495701	1.91487e-06	7738	Gut bacterial pathway abundance (P23.PWY..reductive.TCA.cycle.I)	TRUE	textfile	0.0149328	117.271	22.6786	2	TRUE
rs74338794	T	C	T	C	0.231905	0.0360429	0.190267	0.159312	FALSE	FALSE	FALSE	finngen_R12_P16_NEONTAL_JAUND_OTH_UNSP_CAUSES	21	42135332	0.0946099	500187	0.703231	Neonatal jaundice from other and unspecified causes || id:finngen_R12_P16_NEONTAL_JAUND_OTH_UNSP_CAUSES	Neonatal jaundice from other and unspecified causes	Neonatal jaundice from other and unspecified causes || ||	TRUE	MedicineITLab	ebi-a-GCST90027500	21	43555442	0.0474995	1.04872e-06	7738	Gut bacterial pathway abundance (P23.PWY..reductive.TCA.cycle.I)	TRUE	textfile	0.0165713	130.355	23.8365	2	TRUE
rs9382699	C	T	C	T	0.192184	-0.0475363	0.257064	0.207774	FALSE	FALSE	FALSE	finngen_R12_P16_NEONTAL_JAUND_OTH_UNSP_CAUSES	6	57304917	0.0839157	500187	0.57107	Neonatal jaundice from other and unspecified causes || id:finngen_R12_P16_NEONTAL_JAUND_OTH_UNSP_CAUSES	Neonatal jaundice from other and unspecified causes	Neonatal jaundice from other and unspecified causes || ||	TRUE	MedicineITLab	ebi-a-GCST90027500	6	57169715	0.0401386	1.6843e-06	7738	Gut bacterial pathway abundance (P23.PWY..reductive.TCA.cycle.I)	TRUE	textfile	0.0141077	110.699	22.925	2	TRUE
rs9613514	T	G	T	G	0.163306	-0.114039	0.375811	0.35993	FALSE	FALSE	FALSE	finngen_R12_P16_NEONTAL_JAUND_OTH_UNSP_CAUSES	22	27697394	0.0706506	500187	0.106502	Neonatal jaundice from other and unspecified causes || id:finngen_R12_P16_NEONTAL_JAUND_OTH_UNSP_CAUSES	Neonatal jaundice from other and unspecified causes	Neonatal jaundice from other and unspecified causes || ||	TRUE	MedicineITLab	ebi-a-GCST90027500	22	28093392	0.0365877	8.06603e-06	7738	Gut bacterial pathway abundance (P23.PWY..reductive.TCA.cycle.I)	TRUE	textfile	0.0125118	98.0177	19.9221	2	TRUE
rs9954617	T	C	T	C	0.191837	-0.046405	0.262774	0.184061	FALSE	FALSE	FALSE	finngen_R12_P16_NEONTAL_JAUND_OTH_UNSP_CAUSES	18	59538957	0.0868581	500187	0.59316	Neonatal jaundice from other and unspecified causes || id:finngen_R12_P16_NEONTAL_JAUND_OTH_UNSP_CAUSES	Neonatal jaundice from other and unspecified causes	Neonatal jaundice from other and unspecified causes || ||	TRUE	MedicineITLab	ebi-a-GCST90027500	18	57206189	0.0402905	1.92314e-06	7738	Gut bacterial pathway abundance (P23.PWY..reductive.TCA.cycle.I)	TRUE	textfile	0.0142586	111.9	22.6704	2	TRUE
rs10810562	C	T	C	T	-0.103458	-0.078717	0.857281	0.876916	FALSE	FALSE	FALSE	finngen_R12_P16_NEONTAL_JAUND_OTH_UNSP_CAUSES	9	16397157	0.10722	500187	0.46285	Neonatal jaundice from other and unspecified causes || id:finngen_R12_P16_NEONTAL_JAUND_OTH_UNSP_CAUSES	Neonatal jaundice from other and unspecified causes	Neonatal jaundice from other and unspecified causes || ||	TRUE	MedicineITLab	ebi-a-GCST90027501	9	16397155	0.0229546	6.57279e-06	7738	Gut bacterial pathway abundance (P42.PWY..incomplete.reductive.TCA.cycle)	TRUE	textfile	0.00261917	20.3151	20.3137	2	TRUE
rs11148356	T	C	T	C	-0.14327	0.00539135	0.0777056	0.19982	FALSE	FALSE	FALSE	finngen_R12_P16_NEONTAL_JAUND_OTH_UNSP_CAUSES	13	55864215	0.088485	500187	0.951415	Neonatal jaundice from other and unspecified causes || id:finngen_R12_P16_NEONTAL_JAUND_OTH_UNSP_CAUSES	Neonatal jaundice from other and unspecified causes	Neonatal jaundice from other and unspecified causes || ||	TRUE	MedicineITLab	ebi-a-GCST90027501	13	56438349	0.0301886	2.07649e-06	7738	Gut bacterial pathway abundance (P42.PWY..incomplete.reductive.TCA.cycle)	TRUE	textfile	0.00294213	22.8275	22.5229	2	TRUE
rs111926862	G	C	G	C	0.152922	0.0575828	0.0636667	0.0245815	FALSE	TRUE	FALSE	finngen_R12_P16_NEONTAL_JAUND_OTH_UNSP_CAUSES	8	50293530	0.214945	500187	0.78878	Neonatal jaundice from other and unspecified causes || id:finngen_R12_P16_NEONTAL_JAUND_OTH_UNSP_CAUSES	Neonatal jaundice from other and unspecified causes	Neonatal jaundice from other and unspecified causes || ||	TRUE	MedicineITLab	ebi-a-GCST90027501	8	51206090	0.0337372	5.82184e-06	7738	Gut bacterial pathway abundance (P42.PWY..incomplete.reductive.TCA.cycle)	TRUE	textfile	0.00278813	21.6293	20.5457	2	TRUE
rs116605191	A	G	A	G	0.146581	0.25823	0.0661051	0.041906	FALSE	FALSE	FALSE	finngen_R12_P16_NEONTAL_JAUND_OTH_UNSP_CAUSES	2	232331444	0.173272	500187	0.136141	Neonatal jaundice from other and unspecified causes || id:finngen_R12_P16_NEONTAL_JAUND_OTH_UNSP_CAUSES	Neonatal jaundice from other and unspecified causes	Neonatal jaundice from other and unspecified causes || ||	TRUE	MedicineITLab	ebi-a-GCST90027501	2	233196154	0.0327952	7.83736e-06	7738	Gut bacterial pathway abundance (P42.PWY..incomplete.reductive.TCA.cycle)	TRUE	textfile	0.00265288	20.5773	19.9772	2	TRUE
rs12652368	C	T	C	T	-0.0765527	0.206162	0.435051	0.442259	FALSE	FALSE	FALSE	finngen_R12_P16_NEONTAL_JAUND_OTH_UNSP_CAUSES	5	143779419	0.0669469	500187	0.00207358	Neonatal jaundice from other and unspecified causes || id:finngen_R12_P16_NEONTAL_JAUND_OTH_UNSP_CAUSES	Neonatal jaundice from other and unspecified causes	Neonatal jaundice from other and unspecified causes || ||	TRUE	MedicineITLab	ebi-a-GCST90027501	5	143158984	0.0164418	3.22441e-06	7738	Gut bacterial pathway abundance (P42.PWY..incomplete.reductive.TCA.cycle)	TRUE	textfile	0.00288072	22.3496	21.6782	2	TRUE
rs1364745	T	C	T	C	0.100517	-0.079271	0.160109	0.144909	FALSE	FALSE	FALSE	finngen_R12_P16_NEONTAL_JAUND_OTH_UNSP_CAUSES	7	136595245	0.0977616	500187	0.417446	Neonatal jaundice from other and unspecified causes || id:finngen_R12_P16_NEONTAL_JAUND_OTH_UNSP_CAUSES	Neonatal jaundice from other and unspecified causes	Neonatal jaundice from other and unspecified causes || ||	TRUE	MedicineITLab	ebi-a-GCST90027501	7	136279993	0.0221912	5.91044e-06	7738	Gut bacterial pathway abundance (P42.PWY..incomplete.reductive.TCA.cycle)	TRUE	textfile	0.00271736	21.0788	20.5172	2	TRUE
rs1371744	A	G	A	G	-0.0858229	-0.0475761	0.248703	0.22196	FALSE	FALSE	FALSE	finngen_R12_P16_NEONTAL_JAUND_OTH_UNSP_CAUSES	8	61414300	0.0832666	500187	0.567749	Neonatal jaundice from other and unspecified causes || id:finngen_R12_P16_NEONTAL_JAUND_OTH_UNSP_CAUSES	Neonatal jaundice from other and unspecified causes	Neonatal jaundice from other and unspecified causes || ||	TRUE	MedicineITLab	ebi-a-GCST90027501	8	62326859	0.0191103	7.09153e-06	7738	Gut bacterial pathway abundance (P42.PWY..incomplete.reductive.TCA.cycle)	TRUE	textfile	0.00275251	21.3522	20.1684	2	TRUE
rs55721043	G	A	G	A	0.0872412	-0.0486861	0.237246	0.297814	FALSE	FALSE	FALSE	finngen_R12_P16_NEONTAL_JAUND_OTH_UNSP_CAUSES	13	31193531	0.0743443	500187	0.51255	Neonatal jaundice from other and unspecified causes || id:finngen_R12_P16_NEONTAL_JAUND_OTH_UNSP_CAUSES	Neonatal jaundice from other and unspecified causes	Neonatal jaundice from other and unspecified causes || ||	TRUE	MedicineITLab	ebi-a-GCST90027501	13	31767668	0.0191388	5.15597e-06	7738	Gut bacterial pathway abundance (P42.PWY..incomplete.reductive.TCA.cycle)	TRUE	textfile	0.00275459	21.3684	20.7785	2	TRUE
rs664864	T	C	T	C	-0.0806164	-0.0614627	0.63338	0.632718	FALSE	FALSE	FALSE	finngen_R12_P16_NEONTAL_JAUND_OTH_UNSP_CAUSES	3	74255976	0.0711897	500187	0.387937	Neonatal jaundice from other and unspecified causes || id:finngen_R12_P16_NEONTAL_JAUND_OTH_UNSP_CAUSES	Neonatal jaundice from other and unspecified causes	Neonatal jaundice from other and unspecified causes || ||	TRUE	MedicineITLab	ebi-a-GCST90027501	3	74305127	0.0169168	1.8843e-06	7738	Gut bacterial pathway abundance (P42.PWY..incomplete.reductive.TCA.cycle)	TRUE	textfile	0.00301826	23.42	22.7096	2	TRUE
rs66662729	T	C	T	C	0.107394	-0.0574141	0.148528	0.167909	FALSE	FALSE	FALSE	finngen_R12_P16_NEONTAL_JAUND_OTH_UNSP_CAUSES	7	70677805	0.090305	500187	0.52492	Neonatal jaundice from other and unspecified causes || id:finngen_R12_P16_NEONTAL_JAUND_OTH_UNSP_CAUSES	Neonatal jaundice from other and unspecified causes	Neonatal jaundice from other and unspecified causes || ||	TRUE	MedicineITLab	ebi-a-GCST90027501	7	70142791	0.0234694	4.74133e-06	7738	Gut bacterial pathway abundance (P42.PWY..incomplete.reductive.TCA.cycle)	TRUE	textfile	0.00291722	22.6336	20.939	2	TRUE
rs7160842	G	A	G	A	0.0752614	0.0320577	0.490014	0.521417	FALSE	FALSE	FALSE	finngen_R12_P16_NEONTAL_JAUND_OTH_UNSP_CAUSES	14	68488984	0.0687147	500187	0.640833	Neonatal jaundice from other and unspecified causes || id:finngen_R12_P16_NEONTAL_JAUND_OTH_UNSP_CAUSES	Neonatal jaundice from other and unspecified causes	Neonatal jaundice from other and unspecified causes || ||	TRUE	MedicineITLab	ebi-a-GCST90027501	14	68955701	0.0160597	2.78119e-06	7738	Gut bacterial pathway abundance (P42.PWY..incomplete.reductive.TCA.cycle)	TRUE	textfile	0.00283101	21.9629	21.9619	2	TRUE
rs7177833	G	A	G	A	0.0988101	0.142465	0.160088	0.252741	FALSE	FALSE	FALSE	finngen_R12_P16_NEONTAL_JAUND_OTH_UNSP_CAUSES	15	48885848	0.0800124	500187	0.0749877	Neonatal jaundice from other and unspecified causes || id:finngen_R12_P16_NEONTAL_JAUND_OTH_UNSP_CAUSES	Neonatal jaundice from other and unspecified causes	Neonatal jaundice from other and unspecified causes || ||	TRUE	MedicineITLab	ebi-a-GCST90027501	15	49178045	0.0220265	7.25822e-06	7738	Gut bacterial pathway abundance (P42.PWY..incomplete.reductive.TCA.cycle)	TRUE	textfile	0.00262558	20.365	20.1239	2	TRUE
rs73216471	C	G	C	G	-0.10774	-0.201844	0.168911	0.122622	FALSE	TRUE	FALSE	finngen_R12_P16_NEONTAL_JAUND_OTH_UNSP_CAUSES	4	8060499	0.103863	500187	0.0519709	Neonatal jaundice from other and unspecified causes || id:finngen_R12_P16_NEONTAL_JAUND_OTH_UNSP_CAUSES	Neonatal jaundice from other and unspecified causes	Neonatal jaundice from other and unspecified causes || ||	TRUE	MedicineITLab	ebi-a-GCST90027501	4	8062226	0.0215077	5.4606e-07	7738	Gut bacterial pathway abundance (P42.PWY..incomplete.reductive.TCA.cycle)	TRUE	textfile	0.00325904	25.2944	25.0938	2	TRUE
rs7622789	T	C	T	C	-0.0914599	0.113741	0.194319	0.197029	FALSE	FALSE	FALSE	finngen_R12_P16_NEONTAL_JAUND_OTH_UNSP_CAUSES	3	127990226	0.0867364	500187	0.189742	Neonatal jaundice from other and unspecified causes || id:finngen_R12_P16_NEONTAL_JAUND_OTH_UNSP_CAUSES	Neonatal jaundice from other and unspecified causes	Neonatal jaundice from other and unspecified causes || ||	TRUE	MedicineITLab	ebi-a-GCST90027501	3	127709069	0.0202225	6.1059e-06	7738	Gut bacterial pathway abundance (P42.PWY..incomplete.reductive.TCA.cycle)	TRUE	textfile	0.00261921	20.3154	20.4546	2	TRUE
rs10113343	C	T	C	T	0.0727103	0.0312991	0.453618	0.428688	FALSE	FALSE	FALSE	finngen_R12_P16_NEONTAL_JAUND_OTH_UNSP_CAUSES	8	10783245	0.0689493	500187	0.649869	Neonatal jaundice from other and unspecified causes || id:finngen_R12_P16_NEONTAL_JAUND_OTH_UNSP_CAUSES	Neonatal jaundice from other and unspecified causes	Neonatal jaundice from other and unspecified causes || ||	TRUE	MedicineITLab	ebi-a-GCST90027502	8	10640755	0.0163274	8.45766e-06	7738	Gut bacterial pathway abundance (P441.PWY..superpathway.of.N.acetylneuraminate.degradation)	TRUE	textfile	0.00262065	20.3266	19.8316	2	TRUE
rs10520129	G	A	G	A	-0.0785513	0.0167609	0.420966	0.463977	FALSE	FALSE	FALSE	finngen_R12_P16_NEONTAL_JAUND_OTH_UNSP_CAUSES	15	39349684	0.0683821	500187	0.806374	Neonatal jaundice from other and unspecified causes || id:finngen_R12_P16_NEONTAL_JAUND_OTH_UNSP_CAUSES	Neonatal jaundice from other and unspecified causes	Neonatal jaundice from other and unspecified causes || ||	TRUE	MedicineITLab	ebi-a-GCST90027502	15	39641885	0.0166586	2.4129e-06	7738	Gut bacterial pathway abundance (P441.PWY..superpathway.of.N.acetylneuraminate.degradation)	TRUE	textfile	0.00300807	23.3406	22.2346	2	TRUE
rs10962279	C	T	C	T	-0.0966023	-0.103645	0.210045	0.235662	FALSE	FALSE	FALSE	finngen_R12_P16_NEONTAL_JAUND_OTH_UNSP_CAUSES	9	16103032	0.0804581	500187	0.197681	Neonatal jaundice from other and unspecified causes || id:finngen_R12_P16_NEONTAL_JAUND_OTH_UNSP_CAUSES	Neonatal jaundice from other and unspecified causes	Neonatal jaundice from other and unspecified causes || ||	TRUE	MedicineITLab	ebi-a-GCST90027502	9	16103030	0.0204411	2.29124e-06	7738	Gut bacterial pathway abundance (P441.PWY..superpathway.of.N.acetylneuraminate.degradation)	TRUE	textfile	0.00309685	24.0316	22.334	2	TRUE
rs11661548	G	A	G	A	-0.147553	-0.121889	0.0686943	0.0565654	FALSE	FALSE	FALSE	finngen_R12_P16_NEONTAL_JAUND_OTH_UNSP_CAUSES	18	2831415	0.150638	500187	0.418426	Neonatal jaundice from other and unspecified causes || id:finngen_R12_P16_NEONTAL_JAUND_OTH_UNSP_CAUSES	Neonatal jaundice from other and unspecified causes	Neonatal jaundice from other and unspecified causes || ||	TRUE	MedicineITLab	ebi-a-GCST90027502	18	2831413	0.0323794	5.1892e-06	7738	Gut bacterial pathway abundance (P441.PWY..superpathway.of.N.acetylneuraminate.degradation)	TRUE	textfile	0.00278573	21.6106	20.7663	2	TRUE
rs17075041	T	A	T	A	0.192704	0.484467	0.0542748	0.0262828	FALSE	TRUE	FALSE	finngen_R12_P16_NEONTAL_JAUND_OTH_UNSP_CAUSES	13	50977687	0.190603	500187	0.0110296	Neonatal jaundice from other and unspecified causes || id:finngen_R12_P16_NEONTAL_JAUND_OTH_UNSP_CAUSES	Neonatal jaundice from other and unspecified causes	Neonatal jaundice from other and unspecified causes || ||	TRUE	MedicineITLab	ebi-a-GCST90027502	13	51551823	0.0386401	6.12774e-07	7738	Gut bacterial pathway abundance (P441.PWY..superpathway.of.N.acetylneuraminate.degradation)	TRUE	textfile	0.00381219	29.604	24.8717	2	TRUE
rs28712495	A	G	A	G	0.104282	-0.0434199	0.144073	0.139425	FALSE	FALSE	FALSE	finngen_R12_P16_NEONTAL_JAUND_OTH_UNSP_CAUSES	7	77566138	0.0997248	500187	0.663274	Neonatal jaundice from other and unspecified causes || id:finngen_R12_P16_NEONTAL_JAUND_OTH_UNSP_CAUSES	Neonatal jaundice from other and unspecified causes	Neonatal jaundice from other and unspecified causes || ||	TRUE	MedicineITLab	ebi-a-GCST90027502	7	77195455	0.0233612	8.04804e-06	7738	Gut bacterial pathway abundance (P441.PWY..superpathway.of.N.acetylneuraminate.degradation)	TRUE	textfile	0.00268206	20.8042	19.9264	2	TRUE
rs6665381	A	G	A	G	-0.134675	-0.0660633	0.0815995	0.0653812	FALSE	FALSE	FALSE	finngen_R12_P16_NEONTAL_JAUND_OTH_UNSP_CAUSES	1	64611899	0.136893	500187	0.629386	Neonatal jaundice from other and unspecified causes || id:finngen_R12_P16_NEONTAL_JAUND_OTH_UNSP_CAUSES	Neonatal jaundice from other and unspecified causes	Neonatal jaundice from other and unspecified causes || ||	TRUE	MedicineITLab	ebi-a-GCST90027502	1	65077582	0.0301918	8.17128e-06	7738	Gut bacterial pathway abundance (P441.PWY..superpathway.of.N.acetylneuraminate.degradation)	TRUE	textfile	0.00271846	21.0874	19.8974	2	TRUE
rs6930880	T	C	T	C	0.0843052	-0.163298	0.648879	0.518199	FALSE	FALSE	FALSE	finngen_R12_P16_NEONTAL_JAUND_OTH_UNSP_CAUSES	6	162325327	0.0686736	500187	0.0174125	Neonatal jaundice from other and unspecified causes || id:finngen_R12_P16_NEONTAL_JAUND_OTH_UNSP_CAUSES	Neonatal jaundice from other and unspecified causes	Neonatal jaundice from other and unspecified causes || ||	TRUE	MedicineITLab	ebi-a-GCST90027502	6	162746359	0.016916	6.2362e-07	7738	Gut bacterial pathway abundance (P441.PWY..superpathway.of.N.acetylneuraminate.degradation)	TRUE	textfile	0.00323861	25.1353	24.8378	2	TRUE
rs73217710	A	G	A	G	0.146879	0.125969	0.0762051	0.0376832	FALSE	FALSE	FALSE	finngen_R12_P16_NEONTAL_JAUND_OTH_UNSP_CAUSES	8	26340717	0.181766	500187	0.488291	Neonatal jaundice from other and unspecified causes || id:finngen_R12_P16_NEONTAL_JAUND_OTH_UNSP_CAUSES	Neonatal jaundice from other and unspecified causes	Neonatal jaundice from other and unspecified causes || ||	TRUE	MedicineITLab	ebi-a-GCST90027502	8	26198233	0.0308675	1.95173e-06	7738	Gut bacterial pathway abundance (P441.PWY..superpathway.of.N.acetylneuraminate.degradation)	TRUE	textfile	0.00303745	23.5693	22.6421	2	TRUE
rs78776904	A	T	A	T	0.215774	0.00810213	0.0585796	0.036778	FALSE	TRUE	FALSE	finngen_R12_P16_NEONTAL_JAUND_OTH_UNSP_CAUSES	20	50994392	0.179569	500187	0.964012	Neonatal jaundice from other and unspecified causes || id:finngen_R12_P16_NEONTAL_JAUND_OTH_UNSP_CAUSES	Neonatal jaundice from other and unspecified causes	Neonatal jaundice from other and unspecified causes || ||	TRUE	MedicineITLab	ebi-a-GCST90027502	20	49610929	0.0449735	1.60424e-06	7738	Gut bacterial pathway abundance (P441.PWY..superpathway.of.N.acetylneuraminate.degradation)	TRUE	textfile	0.00513521	39.931	23.0189	2	TRUE
rs9368736	C	T	C	T	-0.182013	0.0374304	0.0542344	0.0884502	FALSE	FALSE	FALSE	finngen_R12_P16_NEONTAL_JAUND_OTH_UNSP_CAUSES	6	11484242	0.123305	500187	0.761465	Neonatal jaundice from other and unspecified causes || id:finngen_R12_P16_NEONTAL_JAUND_OTH_UNSP_CAUSES	Neonatal jaundice from other and unspecified causes	Neonatal jaundice from other and unspecified causes || ||	TRUE	MedicineITLab	ebi-a-GCST90027502	6	11484475	0.0381171	1.79626e-06	7738	Gut bacterial pathway abundance (P441.PWY..superpathway.of.N.acetylneuraminate.degradation)	TRUE	textfile	0.00339855	26.3808	22.8016	2	TRUE
rs9416289	T	C	T	C	0.0760858	-0.0257699	0.618193	0.625259	FALSE	FALSE	FALSE	finngen_R12_P16_NEONTAL_JAUND_OTH_UNSP_CAUSES	10	53638316	0.0701192	500187	0.713234	Neonatal jaundice from other and unspecified causes || id:finngen_R12_P16_NEONTAL_JAUND_OTH_UNSP_CAUSES	Neonatal jaundice from other and unspecified causes	Neonatal jaundice from other and unspecified causes || ||	TRUE	MedicineITLab	ebi-a-GCST90027502	10	55398076	0.0168453	6.27986e-06	7738	Gut bacterial pathway abundance (P441.PWY..superpathway.of.N.acetylneuraminate.degradation)	TRUE	textfile	0.00273278	21.1987	20.4009	2	TRUE
rs11023076	C	T	C	T	0.0921683	-0.0716557	0.261425	0.300681	FALSE	FALSE	FALSE	finngen_R12_P16_NEONTAL_JAUND_OTH_UNSP_CAUSES	11	14076213	0.0741293	500187	0.333728	Neonatal jaundice from other and unspecified causes || id:finngen_R12_P16_NEONTAL_JAUND_OTH_UNSP_CAUSES	Neonatal jaundice from other and unspecified causes	Neonatal jaundice from other and unspecified causes || ||	TRUE	MedicineITLab	ebi-a-GCST90027503	11	14097760	0.0188391	9.96116e-07	7738	Gut bacterial pathway abundance (P461.PWY..hexitol.fermentation.to.lactate..formate..ethanol.and.acetate)	TRUE	textfile	0.00328046	25.4612	23.9355	2	TRUE
rs11630596	T	C	T	C	-0.115151	0.0274005	0.488776	0.546172	FALSE	FALSE	FALSE	finngen_R12_P16_NEONTAL_JAUND_OTH_UNSP_CAUSES	15	28798340	0.0699383	500187	0.695221	Neonatal jaundice from other and unspecified causes || id:finngen_R12_P16_NEONTAL_JAUND_OTH_UNSP_CAUSES	Neonatal jaundice from other and unspecified causes	Neonatal jaundice from other and unspecified causes || ||	TRUE	MedicineITLab	ebi-a-GCST90027503	15	29043486	0.0253519	5.56916e-06	7738	Gut bacterial pathway abundance (P461.PWY..hexitol.fermentation.to.lactate..formate..ethanol.and.acetate)	TRUE	textfile	0.00662654	51.6048	20.6307	2	TRUE
rs2035940	C	T	C	T	-0.0785142	0.134208	0.483609	0.494992	FALSE	FALSE	FALSE	finngen_R12_P16_NEONTAL_JAUND_OTH_UNSP_CAUSES	11	130536146	0.0688363	500187	0.0512153	Neonatal jaundice from other and unspecified causes || id:finngen_R12_P16_NEONTAL_JAUND_OTH_UNSP_CAUSES	Neonatal jaundice from other and unspecified causes	Neonatal jaundice from other and unspecified causes || ||	TRUE	MedicineITLab	ebi-a-GCST90027503	11	130406041	0.0167816	2.88868e-06	7738	Gut bacterial pathway abundance (P461.PWY..hexitol.fermentation.to.lactate..formate..ethanol.and.acetate)	TRUE	textfile	0.00307893	23.8921	21.8892	2	TRUE
rs2146481	A	T	A	T	-0.128056	-0.100841	0.0897767	0.0387131	FALSE	TRUE	FALSE	finngen_R12_P16_NEONTAL_JAUND_OTH_UNSP_CAUSES	10	11158910	0.172117	500187	0.557953	Neonatal jaundice from other and unspecified causes || id:finngen_R12_P16_NEONTAL_JAUND_OTH_UNSP_CAUSES	Neonatal jaundice from other and unspecified causes	Neonatal jaundice from other and unspecified causes || ||	TRUE	MedicineITLab	ebi-a-GCST90027503	10	11200873	0.0288416	8.99725e-06	7738	Gut bacterial pathway abundance (P461.PWY..hexitol.fermentation.to.lactate..formate..ethanol.and.acetate)	TRUE	textfile	0.00268004	20.7885	19.7134	2	TRUE
rs2398413	C	T	C	T	-0.0996063	-0.195837	0.82363	0.845396	FALSE	FALSE	FALSE	finngen_R12_P16_NEONTAL_JAUND_OTH_UNSP_CAUSES	12	128437134	0.0942838	500187	0.037792	Neonatal jaundice from other and unspecified causes || id:finngen_R12_P16_NEONTAL_JAUND_OTH_UNSP_CAUSES	Neonatal jaundice from other and unspecified causes	Neonatal jaundice from other and unspecified causes || ||	TRUE	MedicineITLab	ebi-a-GCST90027503	12	128921679	0.0217033	4.44386e-06	7738	Gut bacterial pathway abundance (P461.PWY..hexitol.fermentation.to.lactate..formate..ethanol.and.acetate)	TRUE	textfile	0.00288244	22.363	21.0631	2	TRUE
rs2727894	G	A	G	A	-0.105745	0.0397647	0.141778	0.162173	FALSE	FALSE	FALSE	finngen_R12_P16_NEONTAL_JAUND_OTH_UNSP_CAUSES	2	52426766	0.0919518	500187	0.665413	Neonatal jaundice from other and unspecified causes || id:finngen_R12_P16_NEONTAL_JAUND_OTH_UNSP_CAUSES	Neonatal jaundice from other and unspecified causes	Neonatal jaundice from other and unspecified causes || ||	TRUE	MedicineITLab	ebi-a-GCST90027503	2	52653904	0.0236136	7.53026e-06	7738	Gut bacterial pathway abundance (P461.PWY..hexitol.fermentation.to.lactate..formate..ethanol.and.acetate)	TRUE	textfile	0.00272119	21.1085	20.0537	2	TRUE
rs36017242	A	G	A	G	0.162656	0.0207768	0.0622116	0.0377418	FALSE	FALSE	FALSE	finngen_R12_P16_NEONTAL_JAUND_OTH_UNSP_CAUSES	13	75457766	0.17593	500187	0.905991	Neonatal jaundice from other and unspecified causes || id:finngen_R12_P16_NEONTAL_JAUND_OTH_UNSP_CAUSES	Neonatal jaundice from other and unspecified causes	Neonatal jaundice from other and unspecified causes || ||	TRUE	MedicineITLab	ebi-a-GCST90027503	13	76031902	0.0356543	5.06582e-06	7738	Gut bacterial pathway abundance (P461.PWY..hexitol.fermentation.to.lactate..formate..ethanol.and.acetate)	TRUE	textfile	0.00308707	23.9555	20.8121	2	TRUE
rs4517983	A	G	A	G	0.139412	0.0334501	0.909549	0.928333	FALSE	FALSE	FALSE	finngen_R12_P16_NEONTAL_JAUND_OTH_UNSP_CAUSES	2	84381734	0.129589	500187	0.79631	Neonatal jaundice from other and unspecified causes || id:finngen_R12_P16_NEONTAL_JAUND_OTH_UNSP_CAUSES	Neonatal jaundice from other and unspecified causes	Neonatal jaundice from other and unspecified causes || ||	TRUE	MedicineITLab	ebi-a-GCST90027503	2	84608858	0.0289505	1.46805e-06	7738	Gut bacterial pathway abundance (P461.PWY..hexitol.fermentation.to.lactate..formate..ethanol.and.acetate)	TRUE	textfile	0.00319794	24.8186	23.1893	2	TRUE
rs4867910	C	T	C	T	0.0778703	-0.0267411	0.360749	0.3844	FALSE	FALSE	FALSE	finngen_R12_P16_NEONTAL_JAUND_OTH_UNSP_CAUSES	5	170014156	0.070709	500187	0.705294	Neonatal jaundice from other and unspecified causes || id:finngen_R12_P16_NEONTAL_JAUND_OTH_UNSP_CAUSES	Neonatal jaundice from other and unspecified causes	Neonatal jaundice from other and unspecified causes || ||	TRUE	MedicineITLab	ebi-a-GCST90027503	5	169441160	0.0175488	9.1071e-06	7738	Gut bacterial pathway abundance (P461.PWY..hexitol.fermentation.to.lactate..formate..ethanol.and.acetate)	TRUE	textfile	0.00279673	21.6962	19.6901	2	TRUE
rs4903555	G	A	G	A	-0.0846625	0.124403	0.291881	0.33384	FALSE	FALSE	FALSE	finngen_R12_P16_NEONTAL_JAUND_OTH_UNSP_CAUSES	14	77185646	0.0720906	500187	0.0844112	Neonatal jaundice from other and unspecified causes || id:finngen_R12_P16_NEONTAL_JAUND_OTH_UNSP_CAUSES	Neonatal jaundice from other and unspecified causes	Neonatal jaundice from other and unspecified causes || ||	TRUE	MedicineITLab	ebi-a-GCST90027503	14	77651989	0.0178241	2.03526e-06	7738	Gut bacterial pathway abundance (P461.PWY..hexitol.fermentation.to.lactate..formate..ethanol.and.acetate)	TRUE	textfile	0.00296295	22.9895	22.5614	2	TRUE
rs4936953	C	T	C	T	-0.0888945	-0.0282996	0.228271	0.255935	FALSE	FALSE	FALSE	finngen_R12_P16_NEONTAL_JAUND_OTH_UNSP_CAUSES	11	124788812	0.0797722	500187	0.722773	Neonatal jaundice from other and unspecified causes || id:finngen_R12_P16_NEONTAL_JAUND_OTH_UNSP_CAUSES	Neonatal jaundice from other and unspecified causes	Neonatal jaundice from other and unspecified causes || ||	TRUE	MedicineITLab	ebi-a-GCST90027503	11	124658708	0.0196139	5.837e-06	7738	Gut bacterial pathway abundance (P461.PWY..hexitol.fermentation.to.lactate..formate..ethanol.and.acetate)	TRUE	textfile	0.00278417	21.5985	20.541	2	TRUE
rs58118877	T	C	T	C	-0.0757944	-0.0337792	0.451627	0.45189	FALSE	FALSE	FALSE	finngen_R12_P16_NEONTAL_JAUND_OTH_UNSP_CAUSES	7	3680067	0.0693653	500187	0.626276	Neonatal jaundice from other and unspecified causes || id:finngen_R12_P16_NEONTAL_JAUND_OTH_UNSP_CAUSES	Neonatal jaundice from other and unspecified causes	Neonatal jaundice from other and unspecified causes || ||	TRUE	MedicineITLab	ebi-a-GCST90027503	7	3719699	0.0167381	5.94717e-06	7738	Gut bacterial pathway abundance (P461.PWY..hexitol.fermentation.to.lactate..formate..ethanol.and.acetate)	TRUE	textfile	0.00284551	22.0757	20.5051	2	TRUE
rs72774370	A	G	A	G	0.15156	-0.0824253	0.0715113	0.0807609	FALSE	FALSE	FALSE	finngen_R12_P16_NEONTAL_JAUND_OTH_UNSP_CAUSES	16	23363075	0.128448	500187	0.521068	Neonatal jaundice from other and unspecified causes || id:finngen_R12_P16_NEONTAL_JAUND_OTH_UNSP_CAUSES	Neonatal jaundice from other and unspecified causes	Neonatal jaundice from other and unspecified causes || ||	TRUE	MedicineITLab	ebi-a-GCST90027503	16	23374396	0.0333678	5.56968e-06	7738	Gut bacterial pathway abundance (P461.PWY..hexitol.fermentation.to.lactate..formate..ethanol.and.acetate)	TRUE	textfile	0.00305036	23.6698	20.6307	2	TRUE
rs7529292	C	T	C	T	0.0942086	-0.125473	0.176161	0.149754	FALSE	FALSE	FALSE	finngen_R12_P16_NEONTAL_JAUND_OTH_UNSP_CAUSES	1	60410474	0.0955633	500187	0.189189	Neonatal jaundice from other and unspecified causes || id:finngen_R12_P16_NEONTAL_JAUND_OTH_UNSP_CAUSES	Neonatal jaundice from other and unspecified causes	Neonatal jaundice from other and unspecified causes || ||	TRUE	MedicineITLab	ebi-a-GCST90027503	1	60876146	0.0212479	9.25891e-06	7738	Gut bacterial pathway abundance (P461.PWY..hexitol.fermentation.to.lactate..formate..ethanol.and.acetate)	TRUE	textfile	0.0025761	19.9802	19.6584	2	TRUE
rs76349941	T	C	T	C	0.148266	-0.141478	0.0663034	0.0665245	FALSE	FALSE	FALSE	finngen_R12_P16_NEONTAL_JAUND_OTH_UNSP_CAUSES	4	21014744	0.142332	500187	0.320222	Neonatal jaundice from other and unspecified causes || id:finngen_R12_P16_NEONTAL_JAUND_OTH_UNSP_CAUSES	Neonatal jaundice from other and unspecified causes	Neonatal jaundice from other and unspecified causes || ||	TRUE	MedicineITLab	ebi-a-GCST90027503	4	21016367	0.0334848	9.51788e-06	7738	Gut bacterial pathway abundance (P461.PWY..hexitol.fermentation.to.lactate..formate..ethanol.and.acetate)	TRUE	textfile	0.00272179	21.1132	19.6059	2	TRUE
rs9368736	C	T	C	T	-0.184482	0.0374304	0.0543789	0.0884502	FALSE	FALSE	FALSE	finngen_R12_P16_NEONTAL_JAUND_OTH_UNSP_CAUSES	6	11484242	0.123305	500187	0.761465	Neonatal jaundice from other and unspecified causes || id:finngen_R12_P16_NEONTAL_JAUND_OTH_UNSP_CAUSES	Neonatal jaundice from other and unspecified causes	Neonatal jaundice from other and unspecified causes || ||	TRUE	MedicineITLab	ebi-a-GCST90027503	6	11484475	0.0381888	1.36e-06	7738	Gut bacterial pathway abundance (P461.PWY..hexitol.fermentation.to.lactate..formate..ethanol.and.acetate)	TRUE	textfile	0.00350014	27.1722	23.3365	2	TRUE
rs9964901	C	T	C	T	-0.105052	-0.242961	0.83041	0.877373	FALSE	FALSE	FALSE	finngen_R12_P16_NEONTAL_JAUND_OTH_UNSP_CAUSES	18	3436584	0.104043	500187	0.019533	Neonatal jaundice from other and unspecified causes || id:finngen_R12_P16_NEONTAL_JAUND_OTH_UNSP_CAUSES	Neonatal jaundice from other and unspecified causes	Neonatal jaundice from other and unspecified causes || ||	TRUE	MedicineITLab	ebi-a-GCST90027503	18	3436582	0.0231719	5.79882e-06	7738	Gut bacterial pathway abundance (P461.PWY..hexitol.fermentation.to.lactate..formate..ethanol.and.acetate)	TRUE	textfile	0.00310836	24.1213	20.5535	2	TRUE
rs1023692	C	T	C	T	-0.097125	0.132717	0.771282	0.746454	FALSE	FALSE	FALSE	finngen_R12_P16_NEONTAL_JAUND_OTH_UNSP_CAUSES	2	67641624	0.0787183	500187	0.0917994	Neonatal jaundice from other and unspecified causes || id:finngen_R12_P16_NEONTAL_JAUND_OTH_UNSP_CAUSES	Neonatal jaundice from other and unspecified causes	Neonatal jaundice from other and unspecified causes || ||	TRUE	MedicineITLab	ebi-a-GCST90027504	2	67868756	0.0198337	9.73218e-07	7738	Gut bacterial pathway abundance (PANTO.PWY..phosphopantothenate.biosynthesis.I)	TRUE	textfile	0.00332817	25.8327	23.9803	2	TRUE
rs11657406	T	G	T	G	-0.10006	-0.00976904	0.166064	0.203825	FALSE	FALSE	FALSE	finngen_R12_P16_NEONTAL_JAUND_OTH_UNSP_CAUSES	17	7346551	0.0849063	500187	0.9084	Neonatal jaundice from other and unspecified causes || id:finngen_R12_P16_NEONTAL_JAUND_OTH_UNSP_CAUSES	Neonatal jaundice from other and unspecified causes	Neonatal jaundice from other and unspecified causes || ||	TRUE	MedicineITLab	ebi-a-GCST90027504	17	7249870	0.0217753	4.32514e-06	7738	Gut bacterial pathway abundance (PANTO.PWY..phosphopantothenate.biosynthesis.I)	TRUE	textfile	0.00277306	21.512	21.1151	2	TRUE
rs11762494	G	A	G	A	-0.174502	-0.0704109	0.0770818	0.0701132	FALSE	FALSE	FALSE	finngen_R12_P16_NEONTAL_JAUND_OTH_UNSP_CAUSES	7	3929671	0.132445	500187	0.594986	Neonatal jaundice from other and unspecified causes || id:finngen_R12_P16_NEONTAL_JAUND_OTH_UNSP_CAUSES	Neonatal jaundice from other and unspecified causes	Neonatal jaundice from other and unspecified causes || ||	TRUE	MedicineITLab	ebi-a-GCST90027504	7	3969303	0.0321844	5.89576e-08	7738	Gut bacterial pathway abundance (PANTO.PWY..phosphopantothenate.biosynthesis.I)	TRUE	textfile	0.00433257	33.6626	29.3975	2	TRUE
rs12907443	G	A	G	A	0.0834953	-0.0711728	0.382501	0.461302	FALSE	FALSE	FALSE	finngen_R12_P16_NEONTAL_JAUND_OTH_UNSP_CAUSES	15	23984404	0.0692344	500187	0.303951	Neonatal jaundice from other and unspecified causes || id:finngen_R12_P16_NEONTAL_JAUND_OTH_UNSP_CAUSES	Neonatal jaundice from other and unspecified causes	Neonatal jaundice from other and unspecified causes || ||	TRUE	MedicineITLab	ebi-a-GCST90027504	15	24229551	0.0168853	7.62061e-07	7738	Gut bacterial pathway abundance (PANTO.PWY..phosphopantothenate.biosynthesis.I)	TRUE	textfile	0.00329324	25.5607	24.4516	2	TRUE
rs2367796	T	C	T	C	-0.106754	-0.129433	0.144477	0.110344	FALSE	FALSE	FALSE	finngen_R12_P16_NEONTAL_JAUND_OTH_UNSP_CAUSES	2	179443301	0.110424	500187	0.241138	Neonatal jaundice from other and unspecified causes || id:finngen_R12_P16_NEONTAL_JAUND_OTH_UNSP_CAUSES	Neonatal jaundice from other and unspecified causes	Neonatal jaundice from other and unspecified causes || ||	TRUE	MedicineITLab	ebi-a-GCST90027504	2	180308028	0.0237448	6.92835e-06	7738	Gut bacterial pathway abundance (PANTO.PWY..phosphopantothenate.biosynthesis.I)	TRUE	textfile	0.00281727	21.856	20.213	2	TRUE
rs2627353	G	A	G	A	0.13917	0.225131	0.923649	0.884935	FALSE	FALSE	FALSE	finngen_R12_P16_NEONTAL_JAUND_OTH_UNSP_CAUSES	8	3886841	0.110076	500187	0.0408319	Neonatal jaundice from other and unspecified causes || id:finngen_R12_P16_NEONTAL_JAUND_OTH_UNSP_CAUSES	Neonatal jaundice from other and unspecified causes	Neonatal jaundice from other and unspecified causes || ||	TRUE	MedicineITLab	ebi-a-GCST90027504	8	3744363	0.0311609	7.96269e-06	7738	Gut bacterial pathway abundance (PANTO.PWY..phosphopantothenate.biosynthesis.I)	TRUE	textfile	0.00273176	21.1908	19.9467	2	TRUE
rs4399424	C	T	C	T	-0.083133	0.0475723	0.293152	0.24048	FALSE	FALSE	FALSE	finngen_R12_P16_NEONTAL_JAUND_OTH_UNSP_CAUSES	13	108685361	0.081093	500187	0.557446	Neonatal jaundice from other and unspecified causes || id:finngen_R12_P16_NEONTAL_JAUND_OTH_UNSP_CAUSES	Neonatal jaundice from other and unspecified causes	Neonatal jaundice from other and unspecified causes || ||	TRUE	MedicineITLab	ebi-a-GCST90027504	13	109337709	0.0178931	3.38275e-06	7738	Gut bacterial pathway abundance (PANTO.PWY..phosphopantothenate.biosynthesis.I)	TRUE	textfile	0.00286415	22.2207	21.5862	2	TRUE
rs56107021	T	C	T	C	-0.105362	0.111253	0.190545	0.200036	FALSE	FALSE	FALSE	finngen_R12_P16_NEONTAL_JAUND_OTH_UNSP_CAUSES	10	81635667	0.0860389	500187	0.195991	Neonatal jaundice from other and unspecified causes || id:finngen_R12_P16_NEONTAL_JAUND_OTH_UNSP_CAUSES	Neonatal jaundice from other and unspecified causes	Neonatal jaundice from other and unspecified causes || ||	TRUE	MedicineITLab	ebi-a-GCST90027504	10	83395423	0.0207774	3.95776e-07	7738	Gut bacterial pathway abundance (PANTO.PWY..phosphopantothenate.biosynthesis.I)	TRUE	textfile	0.00342443	26.5824	25.7149	2	TRUE
rs61857174	A	T	A	T	-0.124248	-0.0484251	0.122152	0.174043	FALSE	TRUE	FALSE	finngen_R12_P16_NEONTAL_JAUND_OTH_UNSP_CAUSES	10	68184233	0.0889288	500187	0.586072	Neonatal jaundice from other and unspecified causes || id:finngen_R12_P16_NEONTAL_JAUND_OTH_UNSP_CAUSES	Neonatal jaundice from other and unspecified causes	Neonatal jaundice from other and unspecified causes || ||	TRUE	MedicineITLab	ebi-a-GCST90027504	10	69943990	0.0247022	4.90919e-07	7738	Gut bacterial pathway abundance (PANTO.PWY..phosphopantothenate.biosynthesis.I)	TRUE	textfile	0.00331077	25.6972	25.2992	2	TRUE
rs74949229	A	G	A	G	0.128746	-0.0447379	0.0938701	0.0643463	FALSE	FALSE	FALSE	finngen_R12_P16_NEONTAL_JAUND_OTH_UNSP_CAUSES	10	9484983	0.142533	500187	0.753614	Neonatal jaundice from other and unspecified causes || id:finngen_R12_P16_NEONTAL_JAUND_OTH_UNSP_CAUSES	Neonatal jaundice from other and unspecified causes	Neonatal jaundice from other and unspecified causes || ||	TRUE	MedicineITLab	ebi-a-GCST90027504	10	9526946	0.0283454	5.57096e-06	7738	Gut bacterial pathway abundance (PANTO.PWY..phosphopantothenate.biosynthesis.I)	TRUE	textfile	0.00281978	21.8755	20.6301	2	TRUE
rs76292876	G	C	G	C	-0.148378	0.211608	0.0704357	0.0913918	FALSE	TRUE	FALSE	finngen_R12_P16_NEONTAL_JAUND_OTH_UNSP_CAUSES	2	154500760	0.120789	500187	0.079794	Neonatal jaundice from other and unspecified causes || id:finngen_R12_P16_NEONTAL_JAUND_OTH_UNSP_CAUSES	Neonatal jaundice from other and unspecified causes	Neonatal jaundice from other and unspecified causes || ||	TRUE	MedicineITLab	ebi-a-GCST90027504	2	155357272	0.0323585	4.53002e-06	7738	Gut bacterial pathway abundance (PANTO.PWY..phosphopantothenate.biosynthesis.I)	TRUE	textfile	0.00288298	22.3672	21.0263	2	TRUE
rs111776615	A	G	A	G	-0.105552	0.0370695	0.173964	0.121098	FALSE	FALSE	FALSE	finngen_R12_P16_NEONTAL_JAUND_OTH_UNSP_CAUSES	4	105585942	0.107147	500187	0.729367	Neonatal jaundice from other and unspecified causes || id:finngen_R12_P16_NEONTAL_JAUND_OTH_UNSP_CAUSES	Neonatal jaundice from other and unspecified causes	Neonatal jaundice from other and unspecified causes || ||	TRUE	MedicineITLab	ebi-a-GCST90027505	4	106507099	0.0237248	8.62641e-06	7738	Gut bacterial pathway abundance (PANTOSYN.PWY..pantothenate.and.coenzyme.A.biosynthesis.I)	TRUE	textfile	0.003202	24.8502	19.7937	2	TRUE
rs11653407	T	A	T	A	0.0860567	0.0331039	0.23847	0.221208	FALSE	TRUE	FALSE	finngen_R12_P16_NEONTAL_JAUND_OTH_UNSP_CAUSES	17	11365423	0.0821075	500187	0.686819	Neonatal jaundice from other and unspecified causes || id:finngen_R12_P16_NEONTAL_JAUND_OTH_UNSP_CAUSES	Neonatal jaundice from other and unspecified causes	Neonatal jaundice from other and unspecified causes || ||	TRUE	MedicineITLab	ebi-a-GCST90027505	17	11268740	0.0190634	6.35448e-06	7738	Gut bacterial pathway abundance (PANTOSYN.PWY..pantothenate.and.coenzyme.A.biosynthesis.I)	TRUE	textfile	0.0026898	20.8644	20.3783	2	TRUE
rs147398141	T	C	T	C	-0.151811	-0.0119149	0.0621243	0.0554301	FALSE	FALSE	FALSE	finngen_R12_P16_NEONTAL_JAUND_OTH_UNSP_CAUSES	3	196009284	0.153607	500187	0.938172	Neonatal jaundice from other and unspecified causes || id:finngen_R12_P16_NEONTAL_JAUND_OTH_UNSP_CAUSES	Neonatal jaundice from other and unspecified causes	Neonatal jaundice from other and unspecified causes || ||	TRUE	MedicineITLab	ebi-a-GCST90027505	3	195736155	0.0338679	7.37955e-06	7738	Gut bacterial pathway abundance (PANTOSYN.PWY..pantothenate.and.coenzyme.A.biosynthesis.I)	TRUE	textfile	0.00268561	20.8318	20.0923	2	TRUE
rs151701	T	C	T	C	0.0863005	0.0259739	0.254949	0.20633	FALSE	FALSE	FALSE	finngen_R12_P16_NEONTAL_JAUND_OTH_UNSP_CAUSES	1	91057156	0.0856411	500187	0.76167	Neonatal jaundice from other and unspecified causes || id:finngen_R12_P16_NEONTAL_JAUND_OTH_UNSP_CAUSES	Neonatal jaundice from other and unspecified causes	Neonatal jaundice from other and unspecified causes || ||	TRUE	MedicineITLab	ebi-a-GCST90027505	1	91522713	0.0189045	4.9931e-06	7738	Gut bacterial pathway abundance (PANTOSYN.PWY..pantothenate.and.coenzyme.A.biosynthesis.I)	TRUE	textfile	0.00282941	21.9504	20.8399	2	TRUE
rs2113567	G	T	G	T	0.0780587	-0.108983	0.310739	0.2165	FALSE	FALSE	FALSE	finngen_R12_P16_NEONTAL_JAUND_OTH_UNSP_CAUSES	10	107947467	0.082903	500187	0.188649	Neonatal jaundice from other and unspecified causes || id:finngen_R12_P16_NEONTAL_JAUND_OTH_UNSP_CAUSES	Neonatal jaundice from other and unspecified causes	Neonatal jaundice from other and unspecified causes || ||	TRUE	MedicineITLab	ebi-a-GCST90027505	10	109707225	0.0174853	8.03545e-06	7738	Gut bacterial pathway abundance (PANTOSYN.PWY..pantothenate.and.coenzyme.A.biosynthesis.I)	TRUE	textfile	0.00261007	20.2443	19.9295	2	TRUE
rs2509667	A	C	A	C	-0.117625	-0.0626095	0.120838	0.131617	FALSE	FALSE	FALSE	finngen_R12_P16_NEONTAL_JAUND_OTH_UNSP_CAUSES	11	119490512	0.100541	500187	0.533464	Neonatal jaundice from other and unspecified causes || id:finngen_R12_P16_NEONTAL_JAUND_OTH_UNSP_CAUSES	Neonatal jaundice from other and unspecified causes	Neonatal jaundice from other and unspecified causes || ||	TRUE	MedicineITLab	ebi-a-GCST90027505	11	119361224	0.0254276	3.73044e-06	7738	Gut bacterial pathway abundance (PANTOSYN.PWY..pantothenate.and.coenzyme.A.biosynthesis.I)	TRUE	textfile	0.00293969	22.8085	21.3988	2	TRUE
rs61844177	C	T	C	T	-0.0814196	-0.0157651	0.316294	0.35369	FALSE	FALSE	FALSE	finngen_R12_P16_NEONTAL_JAUND_OTH_UNSP_CAUSES	10	18171893	0.0718637	500187	0.826358	Neonatal jaundice from other and unspecified causes || id:finngen_R12_P16_NEONTAL_JAUND_OTH_UNSP_CAUSES	Neonatal jaundice from other and unspecified causes	Neonatal jaundice from other and unspecified causes || ||	TRUE	MedicineITLab	ebi-a-GCST90027505	10	18460822	0.0174091	2.91327e-06	7738	Gut bacterial pathway abundance (PANTOSYN.PWY..pantothenate.and.coenzyme.A.biosynthesis.I)	TRUE	textfile	0.00286714	22.2439	21.8728	2	TRUE
rs73185681	A	G	A	G	-0.175127	-0.0420916	0.050095	0.0441039	FALSE	FALSE	FALSE	finngen_R12_P16_NEONTAL_JAUND_OTH_UNSP_CAUSES	3	186771052	0.164729	500187	0.798322	Neonatal jaundice from other and unspecified causes || id:finngen_R12_P16_NEONTAL_JAUND_OTH_UNSP_CAUSES	Neonatal jaundice from other and unspecified causes	Neonatal jaundice from other and unspecified causes || ||	TRUE	MedicineITLab	ebi-a-GCST90027505	3	186488841	0.039149	7.70034e-06	7738	Gut bacterial pathway abundance (PANTOSYN.PWY..pantothenate.and.coenzyme.A.biosynthesis.I)	TRUE	textfile	0.00291884	22.6463	20.0108	2	TRUE
rs9599845	C	T	C	T	0.0930947	0.0894652	0.237425	0.19705	FALSE	FALSE	FALSE	finngen_R12_P16_NEONTAL_JAUND_OTH_UNSP_CAUSES	13	71403998	0.0840159	500187	0.286939	Neonatal jaundice from other and unspecified causes || id:finngen_R12_P16_NEONTAL_JAUND_OTH_UNSP_CAUSES	Neonatal jaundice from other and unspecified causes	Neonatal jaundice from other and unspecified causes || ||	TRUE	MedicineITLab	ebi-a-GCST90027505	13	71978130	0.0203682	4.8634e-06	7738	Gut bacterial pathway abundance (PANTOSYN.PWY..pantothenate.and.coenzyme.A.biosynthesis.I)	TRUE	textfile	0.00313826	24.354	20.8903	2	TRUE
rs12417998	A	G	A	G	-0.129639	-0.112194	0.088461	0.136937	FALSE	FALSE	FALSE	finngen_R12_P16_NEONTAL_JAUND_OTH_UNSP_CAUSES	11	134539758	0.100452	500187	0.26404	Neonatal jaundice from other and unspecified causes || id:finngen_R12_P16_NEONTAL_JAUND_OTH_UNSP_CAUSES	Neonatal jaundice from other and unspecified causes	Neonatal jaundice from other and unspecified causes || ||	TRUE	MedicineITLab	ebi-a-GCST90027506	11	134409652	0.0288032	6.76799e-06	7738	Gut bacterial pathway abundance (PENTOSE.P.PWY..pentose.phosphate.pathway)	TRUE	textfile	0.00271037	21.0244	20.2577	2	TRUE
rs12599680	T	C	T	C	-0.104456	-0.00871827	0.157329	0.218552	FALSE	FALSE	FALSE	finngen_R12_P16_NEONTAL_JAUND_OTH_UNSP_CAUSES	16	26478208	0.0821805	500187	0.915514	Neonatal jaundice from other and unspecified causes || id:finngen_R12_P16_NEONTAL_JAUND_OTH_UNSP_CAUSES	Neonatal jaundice from other and unspecified causes	Neonatal jaundice from other and unspecified causes || ||	TRUE	MedicineITLab	ebi-a-GCST90027506	16	26489529	0.0225693	3.68833e-06	7738	Gut bacterial pathway abundance (PENTOSE.P.PWY..pentose.phosphate.pathway)	TRUE	textfile	0.0028931	22.446	21.4205	2	TRUE
rs12669414	T	C	T	C	-0.0794589	-0.0608224	0.409285	0.495078	FALSE	FALSE	FALSE	finngen_R12_P16_NEONTAL_JAUND_OTH_UNSP_CAUSES	7	95624137	0.0684762	500187	0.374418	Neonatal jaundice from other and unspecified causes || id:finngen_R12_P16_NEONTAL_JAUND_OTH_UNSP_CAUSES	Neonatal jaundice from other and unspecified causes	Neonatal jaundice from other and unspecified causes || ||	TRUE	MedicineITLab	ebi-a-GCST90027506	7	95253449	0.0166763	1.89065e-06	7738	Gut bacterial pathway abundance (PENTOSE.P.PWY..pentose.phosphate.pathway)	TRUE	textfile	0.00305294	23.6899	22.7031	2	TRUE
rs138494236	C	T	C	T	-0.160724	-0.297888	0.0597053	0.0631662	FALSE	FALSE	FALSE	finngen_R12_P16_NEONTAL_JAUND_OTH_UNSP_CAUSES	1	22459647	0.140852	500187	0.0344374	Neonatal jaundice from other and unspecified causes || id:finngen_R12_P16_NEONTAL_JAUND_OTH_UNSP_CAUSES	Neonatal jaundice from other and unspecified causes	Neonatal jaundice from other and unspecified causes || ||	TRUE	MedicineITLab	ebi-a-GCST90027506	1	22786140	0.0354809	5.90215e-06	7738	Gut bacterial pathway abundance (PENTOSE.P.PWY..pentose.phosphate.pathway)	TRUE	textfile	0.00290047	22.5033	20.5198	2	TRUE
rs140787604	G	A	G	A	-0.172453	0.0961736	0.0518043	0.0498242	FALSE	FALSE	FALSE	finngen_R12_P16_NEONTAL_JAUND_OTH_UNSP_CAUSES	5	168180741	0.157512	500187	0.541477	Neonatal jaundice from other and unspecified causes || id:finngen_R12_P16_NEONTAL_JAUND_OTH_UNSP_CAUSES	Neonatal jaundice from other and unspecified causes	Neonatal jaundice from other and unspecified causes || ||	TRUE	MedicineITLab	ebi-a-GCST90027506	5	167607746	0.0385831	7.8343e-06	7738	Gut bacterial pathway abundance (PENTOSE.P.PWY..pentose.phosphate.pathway)	TRUE	textfile	0.0029217	22.6685	19.9778	2	TRUE
rs1486114	G	T	G	T	-0.107313	0.0705118	0.151385	0.189626	FALSE	FALSE	FALSE	finngen_R12_P16_NEONTAL_JAUND_OTH_UNSP_CAUSES	1	72015357	0.087906	500187	0.42248	Neonatal jaundice from other and unspecified causes || id:finngen_R12_P16_NEONTAL_JAUND_OTH_UNSP_CAUSES	Neonatal jaundice from other and unspecified causes	Neonatal jaundice from other and unspecified causes || ||	TRUE	MedicineITLab	ebi-a-GCST90027506	1	72481040	0.0224958	1.83916e-06	7738	Gut bacterial pathway abundance (PENTOSE.P.PWY..pentose.phosphate.pathway)	TRUE	textfile	0.00295889	22.9579	22.7563	2	TRUE
rs17621104	A	C	A	C	0.113772	-0.0155747	0.135319	0.0932781	FALSE	FALSE	FALSE	finngen_R12_P16_NEONTAL_JAUND_OTH_UNSP_CAUSES	16	77414191	0.115644	500187	0.892866	Neonatal jaundice from other and unspecified causes || id:finngen_R12_P16_NEONTAL_JAUND_OTH_UNSP_CAUSES	Neonatal jaundice from other and unspecified causes	Neonatal jaundice from other and unspecified causes || ||	TRUE	MedicineITLab	ebi-a-GCST90027506	16	77448088	0.0250477	5.56698e-06	7738	Gut bacterial pathway abundance (PENTOSE.P.PWY..pentose.phosphate.pathway)	TRUE	textfile	0.00302911	23.5044	20.6317	2	TRUE
rs2038820	C	T	C	T	-0.0775464	0.0379382	0.418697	0.327413	FALSE	FALSE	FALSE	finngen_R12_P16_NEONTAL_JAUND_OTH_UNSP_CAUSES	13	52801296	0.0730455	500187	0.603498	Neonatal jaundice from other and unspecified causes || id:finngen_R12_P16_NEONTAL_JAUND_OTH_UNSP_CAUSES	Neonatal jaundice from other and unspecified causes	Neonatal jaundice from other and unspecified causes || ||	TRUE	MedicineITLab	ebi-a-GCST90027506	13	53375431	0.0165278	2.70714e-06	7738	Gut bacterial pathway abundance (PENTOSE.P.PWY..pentose.phosphate.pathway)	TRUE	textfile	0.00292722	22.7115	22.0137	2	TRUE
rs4399424	C	T	C	T	0.081171	0.0475723	0.293529	0.24048	FALSE	FALSE	FALSE	finngen_R12_P16_NEONTAL_JAUND_OTH_UNSP_CAUSES	13	108685361	0.081093	500187	0.557446	Neonatal jaundice from other and unspecified causes || id:finngen_R12_P16_NEONTAL_JAUND_OTH_UNSP_CAUSES	Neonatal jaundice from other and unspecified causes	Neonatal jaundice from other and unspecified causes || ||	TRUE	MedicineITLab	ebi-a-GCST90027506	13	109337709	0.0180444	6.84699e-06	7738	Gut bacterial pathway abundance (PENTOSE.P.PWY..pentose.phosphate.pathway)	TRUE	textfile	0.00273261	21.1974	20.2356	2	TRUE
rs62074577	G	A	G	A	0.0780376	-0.0531528	0.387202	0.450837	FALSE	FALSE	FALSE	finngen_R12_P16_NEONTAL_JAUND_OTH_UNSP_CAUSES	17	73088151	0.0690581	500187	0.441488	Neonatal jaundice from other and unspecified causes || id:finngen_R12_P16_NEONTAL_JAUND_OTH_UNSP_CAUSES	Neonatal jaundice from other and unspecified causes	Neonatal jaundice from other and unspecified causes || ||	TRUE	MedicineITLab	ebi-a-GCST90027506	17	71084290	0.0176512	9.81997e-06	7738	Gut bacterial pathway abundance (PENTOSE.P.PWY..pentose.phosphate.pathway)	TRUE	textfile	0.00288997	22.4216	19.5461	2	TRUE
rs7181967	C	T	C	T	-0.0960215	-0.0759606	0.205872	0.225889	FALSE	FALSE	FALSE	finngen_R12_P16_NEONTAL_JAUND_OTH_UNSP_CAUSES	15	92549001	0.082237	500187	0.355653	Neonatal jaundice from other and unspecified causes || id:finngen_R12_P16_NEONTAL_JAUND_OTH_UNSP_CAUSES	Neonatal jaundice from other and unspecified causes	Neonatal jaundice from other and unspecified causes || ||	TRUE	MedicineITLab	ebi-a-GCST90027506	15	93092231	0.020475	2.73609e-06	7738	Gut bacterial pathway abundance (PENTOSE.P.PWY..pentose.phosphate.pathway)	TRUE	textfile	0.00301477	23.3928	21.9932	2	TRUE
rs7228238	T	C	T	C	-0.0811856	-0.0378988	0.41641	0.323973	FALSE	FALSE	FALSE	finngen_R12_P16_NEONTAL_JAUND_OTH_UNSP_CAUSES	18	2641315	0.0740519	500187	0.6088	Neonatal jaundice from other and unspecified causes || id:finngen_R12_P16_NEONTAL_JAUND_OTH_UNSP_CAUSES	Neonatal jaundice from other and unspecified causes	Neonatal jaundice from other and unspecified causes || ||	TRUE	MedicineITLab	ebi-a-GCST90027506	18	2641314	0.0166367	1.06138e-06	7738	Gut bacterial pathway abundance (PENTOSE.P.PWY..pentose.phosphate.pathway)	TRUE	textfile	0.00320344	24.8615	23.8135	2	TRUE
rs7856581	C	G	C	G	0.170656	0.165815	0.0624905	0.103315	FALSE	TRUE	FALSE	finngen_R12_P16_NEONTAL_JAUND_OTH_UNSP_CAUSES	9	28572622	0.109735	500187	0.130775	Neonatal jaundice from other and unspecified causes || id:finngen_R12_P16_NEONTAL_JAUND_OTH_UNSP_CAUSES	Neonatal jaundice from other and unspecified causes	Neonatal jaundice from other and unspecified causes || ||	TRUE	MedicineITLab	ebi-a-GCST90027506	9	28572620	0.0345709	7.95793e-07	7738	Gut bacterial pathway abundance (PENTOSE.P.PWY..pentose.phosphate.pathway)	TRUE	textfile	0.00341242	26.4889	24.3681	2	TRUE
rs11254890	G	A	G	A	-0.1425	-0.10832	0.0899903	0.0712622	FALSE	FALSE	FALSE	finngen_R12_P16_NEONTAL_JAUND_OTH_UNSP_CAUSES	10	6938040	0.138282	500187	0.433436	Neonatal jaundice from other and unspecified causes || id:finngen_R12_P16_NEONTAL_JAUND_OTH_UNSP_CAUSES	Neonatal jaundice from other and unspecified causes	Neonatal jaundice from other and unspecified causes || ||	TRUE	MedicineITLab	ebi-a-GCST90027507	10	6980002	0.0297381	1.65253e-06	7738	Gut bacterial pathway abundance (PEPTIDOGLYCANSYN.PWY..peptidoglycan.biosynthesis.I..meso.diaminopimelate.containing.)	TRUE	textfile	0.00332584	25.8146	22.9617	2	TRUE
rs17601633	G	A	G	A	-0.0766053	-0.0541409	0.360364	0.333879	FALSE	FALSE	FALSE	finngen_R12_P16_NEONTAL_JAUND_OTH_UNSP_CAUSES	17	61477016	0.0723914	500187	0.454525	Neonatal jaundice from other and unspecified causes || id:finngen_R12_P16_NEONTAL_JAUND_OTH_UNSP_CAUSES	Neonatal jaundice from other and unspecified causes	Neonatal jaundice from other and unspecified causes || ||	TRUE	MedicineITLab	ebi-a-GCST90027507	17	59554377	0.0167355	4.70782e-06	7738	Gut bacterial pathway abundance (PEPTIDOGLYCANSYN.PWY..peptidoglycan.biosynthesis.I..meso.diaminopimelate.containing.)	TRUE	textfile	0.00270534	20.9853	20.9527	2	TRUE
rs17674109	A	G	A	G	0.073469	0.0630551	0.45379	0.530125	FALSE	FALSE	FALSE	finngen_R12_P16_NEONTAL_JAUND_OTH_UNSP_CAUSES	5	31106149	0.0680984	500187	0.354476	Neonatal jaundice from other and unspecified causes || id:finngen_R12_P16_NEONTAL_JAUND_OTH_UNSP_CAUSES	Neonatal jaundice from other and unspecified causes	Neonatal jaundice from other and unspecified causes || ||	TRUE	MedicineITLab	ebi-a-GCST90027507	5	31106256	0.0164057	7.52523e-06	7738	Gut bacterial pathway abundance (PEPTIDOGLYCANSYN.PWY..peptidoglycan.biosynthesis.I..meso.diaminopimelate.containing.)	TRUE	textfile	0.00267579	20.7555	20.0548	2	TRUE
rs17773637	A	T	A	T	0.155628	-0.0190392	0.0583606	0.100918	FALSE	TRUE	FALSE	finngen_R12_P16_NEONTAL_JAUND_OTH_UNSP_CAUSES	2	102551582	0.113947	500187	0.867301	Neonatal jaundice from other and unspecified causes || id:finngen_R12_P16_NEONTAL_JAUND_OTH_UNSP_CAUSES	Neonatal jaundice from other and unspecified causes	Neonatal jaundice from other and unspecified causes || ||	TRUE	MedicineITLab	ebi-a-GCST90027507	2	103168041	0.0346627	7.12968e-06	7738	Gut bacterial pathway abundance (PEPTIDOGLYCANSYN.PWY..peptidoglycan.biosynthesis.I..meso.diaminopimelate.containing.)	TRUE	textfile	0.00266201	20.6483	20.1582	2	TRUE
rs28815855	G	A	G	A	0.112889	-0.0201251	0.139873	0.166726	FALSE	FALSE	FALSE	finngen_R12_P16_NEONTAL_JAUND_OTH_UNSP_CAUSES	4	78970155	0.0911353	500187	0.825227	Neonatal jaundice from other and unspecified causes || id:finngen_R12_P16_NEONTAL_JAUND_OTH_UNSP_CAUSES	Neonatal jaundice from other and unspecified causes	Neonatal jaundice from other and unspecified causes || ||	TRUE	MedicineITLab	ebi-a-GCST90027507	4	79891309	0.0233702	1.36191e-06	7738	Gut bacterial pathway abundance (PEPTIDOGLYCANSYN.PWY..peptidoglycan.biosynthesis.I..meso.diaminopimelate.containing.)	TRUE	textfile	0.00306641	23.7947	23.3334	2	TRUE
rs55935294	C	T	C	T	-0.0776776	0.0829515	0.436777	0.450726	FALSE	FALSE	FALSE	finngen_R12_P16_NEONTAL_JAUND_OTH_UNSP_CAUSES	5	153515948	0.0687318	500187	0.227476	Neonatal jaundice from other and unspecified causes || id:finngen_R12_P16_NEONTAL_JAUND_OTH_UNSP_CAUSES	Neonatal jaundice from other and unspecified causes	Neonatal jaundice from other and unspecified causes || ||	TRUE	MedicineITLab	ebi-a-GCST90027507	5	152895508	0.0164172	2.229e-06	7738	Gut bacterial pathway abundance (PEPTIDOGLYCANSYN.PWY..peptidoglycan.biosynthesis.I..meso.diaminopimelate.containing.)	TRUE	textfile	0.00296867	23.034	22.3869	2	TRUE
rs6427759	C	A	C	A	-0.146144	0.181881	0.9086	0.895089	FALSE	FALSE	FALSE	finngen_R12_P16_NEONTAL_JAUND_OTH_UNSP_CAUSES	1	199181530	0.110848	500187	0.100837	Neonatal jaundice from other and unspecified causes || id:finngen_R12_P16_NEONTAL_JAUND_OTH_UNSP_CAUSES	Neonatal jaundice from other and unspecified causes	Neonatal jaundice from other and unspecified causes || ||	TRUE	MedicineITLab	ebi-a-GCST90027507	1	199150658	0.0289421	4.42884e-07	7738	Gut bacterial pathway abundance (PEPTIDOGLYCANSYN.PWY..peptidoglycan.biosynthesis.I..meso.diaminopimelate.containing.)	TRUE	textfile	0.00354741	27.5404	25.4978	2	TRUE
rs72809331	A	G	A	G	-0.174666	-0.230065	0.0659944	0.0545732	FALSE	FALSE	FALSE	finngen_R12_P16_NEONTAL_JAUND_OTH_UNSP_CAUSES	5	173774289	0.15114	500187	0.12796	Neonatal jaundice from other and unspecified causes || id:finngen_R12_P16_NEONTAL_JAUND_OTH_UNSP_CAUSES	Neonatal jaundice from other and unspecified causes	Neonatal jaundice from other and unspecified causes || ||	TRUE	MedicineITLab	ebi-a-GCST90027507	5	173201292	0.0372515	2.74777e-06	7738	Gut bacterial pathway abundance (PEPTIDOGLYCANSYN.PWY..peptidoglycan.biosynthesis.I..meso.diaminopimelate.containing.)	TRUE	textfile	0.003761	29.2049	21.9851	2	TRUE
rs7576999	T	C	T	C	-0.0799719	0.145683	0.357278	0.220349	FALSE	FALSE	FALSE	finngen_R12_P16_NEONTAL_JAUND_OTH_UNSP_CAUSES	2	33473877	0.0830943	500187	0.0795628	Neonatal jaundice from other and unspecified causes || id:finngen_R12_P16_NEONTAL_JAUND_OTH_UNSP_CAUSES	Neonatal jaundice from other and unspecified causes	Neonatal jaundice from other and unspecified causes || ||	TRUE	MedicineITLab	ebi-a-GCST90027507	2	33698944	0.0172594	3.5946e-06	7738	Gut bacterial pathway abundance (PEPTIDOGLYCANSYN.PWY..peptidoglycan.biosynthesis.I..meso.diaminopimelate.containing.)	TRUE	textfile	0.00293721	22.7892	21.4696	2	TRUE
rs77069323	G	C	G	C	0.157182	0.147834	0.0827472	0.0653929	FALSE	TRUE	FALSE	finngen_R12_P16_NEONTAL_JAUND_OTH_UNSP_CAUSES	14	29020374	0.142587	500187	0.299829	Neonatal jaundice from other and unspecified causes || id:finngen_R12_P16_NEONTAL_JAUND_OTH_UNSP_CAUSES	Neonatal jaundice from other and unspecified causes	Neonatal jaundice from other and unspecified causes || ||	TRUE	MedicineITLab	ebi-a-GCST90027507	14	29489580	0.0306758	2.99164e-07	7738	Gut bacterial pathway abundance (PEPTIDOGLYCANSYN.PWY..peptidoglycan.biosynthesis.I..meso.diaminopimelate.containing.)	TRUE	textfile	0.0037504	29.1223	26.2551	2	TRUE
rs1029249	C	T	C	T	-0.0885882	0.0513144	0.227143	0.270561	FALSE	FALSE	FALSE	finngen_R12_P16_NEONTAL_JAUND_OTH_UNSP_CAUSES	21	17859381	0.0773134	500187	0.50687	Neonatal jaundice from other and unspecified causes || id:finngen_R12_P16_NEONTAL_JAUND_OTH_UNSP_CAUSES	Neonatal jaundice from other and unspecified causes	Neonatal jaundice from other and unspecified causes || ||	TRUE	MedicineITLab	ebi-a-GCST90027508	21	19231698	0.0191712	3.82067e-06	7738	Gut bacterial pathway abundance (PHOSLIPSYN.PWY..superpathway.of.phospholipid.biosynthesis.I..bacteria.)	TRUE	textfile	0.00275537	21.3745	21.3527	2	TRUE
rs10859752	A	G	A	G	0.0769656	0.00268617	0.402186	0.439785	FALSE	FALSE	FALSE	finngen_R12_P16_NEONTAL_JAUND_OTH_UNSP_CAUSES	12	94785403	0.0682612	500187	0.96861	Neonatal jaundice from other and unspecified causes || id:finngen_R12_P16_NEONTAL_JAUND_OTH_UNSP_CAUSES	Neonatal jaundice from other and unspecified causes	Neonatal jaundice from other and unspecified causes || ||	TRUE	MedicineITLab	ebi-a-GCST90027508	12	95179179	0.016414	2.74517e-06	7738	Gut bacterial pathway abundance (PHOSLIPSYN.PWY..superpathway.of.phospholipid.biosynthesis.I..bacteria.)	TRUE	textfile	0.0028485	22.099	21.9869	2	TRUE
rs10979829	A	T	A	T	0.0895778	0.0569223	0.229883	0.152002	FALSE	TRUE	FALSE	finngen_R12_P16_NEONTAL_JAUND_OTH_UNSP_CAUSES	9	109339653	0.093363	500187	0.542068	Neonatal jaundice from other and unspecified causes || id:finngen_R12_P16_NEONTAL_JAUND_OTH_UNSP_CAUSES	Neonatal jaundice from other and unspecified causes	Neonatal jaundice from other and unspecified causes || ||	TRUE	MedicineITLab	ebi-a-GCST90027508	9	112101933	0.0193862	3.82455e-06	7738	Gut bacterial pathway abundance (PHOSLIPSYN.PWY..superpathway.of.phospholipid.biosynthesis.I..bacteria.)	TRUE	textfile	0.00284115	22.0418	21.3509	2	TRUE
rs12000184	A	G	A	G	-0.0857915	0.0154117	0.240929	0.233273	FALSE	FALSE	FALSE	finngen_R12_P16_NEONTAL_JAUND_OTH_UNSP_CAUSES	9	33857367	0.0816186	500187	0.850229	Neonatal jaundice from other and unspecified causes || id:finngen_R12_P16_NEONTAL_JAUND_OTH_UNSP_CAUSES	Neonatal jaundice from other and unspecified causes	Neonatal jaundice from other and unspecified causes || ||	TRUE	MedicineITLab	ebi-a-GCST90027508	9	33857365	0.019235	8.18898e-06	7738	Gut bacterial pathway abundance (PHOSLIPSYN.PWY..superpathway.of.phospholipid.biosynthesis.I..bacteria.)	TRUE	textfile	0.00269209	20.8822	19.8932	2	TRUE
rs163172	G	A	G	A	0.122222	-0.135608	0.850091	0.906206	FALSE	FALSE	FALSE	finngen_R12_P16_NEONTAL_JAUND_OTH_UNSP_CAUSES	11	2799225	0.118133	500187	0.250998	Neonatal jaundice from other and unspecified causes || id:finngen_R12_P16_NEONTAL_JAUND_OTH_UNSP_CAUSES	Neonatal jaundice from other and unspecified causes	Neonatal jaundice from other and unspecified causes || ||	TRUE	MedicineITLab	ebi-a-GCST90027508	11	2820455	0.0238	2.81559e-07	7738	Gut bacterial pathway abundance (PHOSLIPSYN.PWY..superpathway.of.phospholipid.biosynthesis.I..bacteria.)	TRUE	textfile	0.00380734	29.5662	26.3721	2	TRUE
rs248756	A	T	A	T	-0.0805754	-0.0389517	0.64452	0.602581	FALSE	TRUE	FALSE	finngen_R12_P16_NEONTAL_JAUND_OTH_UNSP_CAUSES	5	25688285	0.0706804	500187	0.581567	Neonatal jaundice from other and unspecified causes || id:finngen_R12_P16_NEONTAL_JAUND_OTH_UNSP_CAUSES	Neonatal jaundice from other and unspecified causes	Neonatal jaundice from other and unspecified causes || ||	TRUE	MedicineITLab	ebi-a-GCST90027508	5	25688394	0.0168733	1.79411e-06	7738	Gut bacterial pathway abundance (PHOSLIPSYN.PWY..superpathway.of.phospholipid.biosynthesis.I..bacteria.)	TRUE	textfile	0.002975	23.0832	22.8037	2	TRUE
rs631694	T	C	T	C	0.141866	-0.0123184	0.919616	0.881627	FALSE	FALSE	FALSE	finngen_R12_P16_NEONTAL_JAUND_OTH_UNSP_CAUSES	11	93125812	0.105206	500187	0.906789	Neonatal jaundice from other and unspecified causes || id:finngen_R12_P16_NEONTAL_JAUND_OTH_UNSP_CAUSES	Neonatal jaundice from other and unspecified causes	Neonatal jaundice from other and unspecified causes || ||	TRUE	MedicineITLab	ebi-a-GCST90027508	11	92858978	0.030324	2.89221e-06	7738	Gut bacterial pathway abundance (PHOSLIPSYN.PWY..superpathway.of.phospholipid.biosynthesis.I..bacteria.)	TRUE	textfile	0.00297552	23.0873	21.8869	2	TRUE
rs73104513	T	C	T	C	-0.108511	0.0683347	0.144012	0.128176	FALSE	FALSE	FALSE	finngen_R12_P16_NEONTAL_JAUND_OTH_UNSP_CAUSES	20	14710923	0.104039	500187	0.511297	Neonatal jaundice from other and unspecified causes || id:finngen_R12_P16_NEONTAL_JAUND_OTH_UNSP_CAUSES	Neonatal jaundice from other and unspecified causes	Neonatal jaundice from other and unspecified causes || ||	TRUE	MedicineITLab	ebi-a-GCST90027508	20	14691569	0.0238689	5.46412e-06	7738	Gut bacterial pathway abundance (PHOSLIPSYN.PWY..superpathway.of.phospholipid.biosynthesis.I..bacteria.)	TRUE	textfile	0.00290298	22.5228	20.6673	2	TRUE
rs77054814	G	A	G	A	-0.144474	0.00644781	0.0748263	0.0940777	FALSE	FALSE	FALSE	finngen_R12_P16_NEONTAL_JAUND_OTH_UNSP_CAUSES	9	38393454	0.119187	500187	0.956857	Neonatal jaundice from other and unspecified causes || id:finngen_R12_P16_NEONTAL_JAUND_OTH_UNSP_CAUSES	Neonatal jaundice from other and unspecified causes	Neonatal jaundice from other and unspecified causes || ||	TRUE	MedicineITLab	ebi-a-GCST90027508	9	38393451	0.0325547	9.08448e-06	7738	Gut bacterial pathway abundance (PHOSLIPSYN.PWY..superpathway.of.phospholipid.biosynthesis.I..bacteria.)	TRUE	textfile	0.00288993	22.4213	19.6948	2	TRUE
rs780162	C	G	C	G	-0.0981107	0.153467	0.20111	0.207408	FALSE	TRUE	FALSE	finngen_R12_P16_NEONTAL_JAUND_OTH_UNSP_CAUSES	16	23717663	0.0840436	500187	0.0678438	Neonatal jaundice from other and unspecified causes || id:finngen_R12_P16_NEONTAL_JAUND_OTH_UNSP_CAUSES	Neonatal jaundice from other and unspecified causes	Neonatal jaundice from other and unspecified causes || ||	TRUE	MedicineITLab	ebi-a-GCST90027508	16	23728984	0.0214092	4.59145e-06	7738	Gut bacterial pathway abundance (PHOSLIPSYN.PWY..superpathway.of.phospholipid.biosynthesis.I..bacteria.)	TRUE	textfile	0.00309302	24.0019	21.0006	2	TRUE
rs78496981	T	C	T	C	-0.152002	0.261969	0.0682182	0.0254517	FALSE	FALSE	FALSE	finngen_R12_P16_NEONTAL_JAUND_OTH_UNSP_CAUSES	12	130559871	0.218599	500187	0.230762	Neonatal jaundice from other and unspecified causes || id:finngen_R12_P16_NEONTAL_JAUND_OTH_UNSP_CAUSES	Neonatal jaundice from other and unspecified causes	Neonatal jaundice from other and unspecified causes || ||	TRUE	MedicineITLab	ebi-a-GCST90027508	12	131044416	0.0324838	2.87839e-06	7738	Gut bacterial pathway abundance (PHOSLIPSYN.PWY..superpathway.of.phospholipid.biosynthesis.I..bacteria.)	TRUE	textfile	0.00293726	22.7896	21.896	2	TRUE
rs9471554	C	T	C	T	0.0766225	-0.0310832	0.324334	0.316702	FALSE	FALSE	FALSE	finngen_R12_P16_NEONTAL_JAUND_OTH_UNSP_CAUSES	6	41322981	0.0728644	500187	0.669678	Neonatal jaundice from other and unspecified causes || id:finngen_R12_P16_NEONTAL_JAUND_OTH_UNSP_CAUSES	Neonatal jaundice from other and unspecified causes	Neonatal jaundice from other and unspecified causes || ||	TRUE	MedicineITLab	ebi-a-GCST90027508	6	41290719	0.017299	9.4541e-06	7738	Gut bacterial pathway abundance (PHOSLIPSYN.PWY..superpathway.of.phospholipid.biosynthesis.I..bacteria.)	TRUE	textfile	0.00257316	19.9573	19.6187	2	TRUE
rs9898722	A	T	A	T	-0.0766573	-0.0389161	0.331339	0.311931	FALSE	TRUE	FALSE	finngen_R12_P16_NEONTAL_JAUND_OTH_UNSP_CAUSES	17	13209826	0.074987	500187	0.60378	Neonatal jaundice from other and unspecified causes || id:finngen_R12_P16_NEONTAL_JAUND_OTH_UNSP_CAUSES	Neonatal jaundice from other and unspecified causes	Neonatal jaundice from other and unspecified causes || ||	TRUE	MedicineITLab	ebi-a-GCST90027508	17	13113143	0.0172046	8.36508e-06	7738	Gut bacterial pathway abundance (PHOSLIPSYN.PWY..superpathway.of.phospholipid.biosynthesis.I..bacteria.)	TRUE	textfile	0.00260385	20.196	19.8526	2	TRUE
rs10969036	G	A	G	A	0.0922425	0.0645368	0.443972	0.513968	FALSE	FALSE	FALSE	finngen_R12_P16_NEONTAL_JAUND_OTH_UNSP_CAUSES	9	29258854	0.0685929	500187	0.346773	Neonatal jaundice from other and unspecified causes || id:finngen_R12_P16_NEONTAL_JAUND_OTH_UNSP_CAUSES	Neonatal jaundice from other and unspecified causes	Neonatal jaundice from other and unspecified causes || ||	TRUE	MedicineITLab	ebi-a-GCST90027509	9	29258852	0.0204543	6.49217e-06	7738	Gut bacterial pathway abundance (POLYAMINSYN3.PWY..superpathway.of.polyamine.biosynthesis.II)	TRUE	textfile	0.00420092	32.6354	20.3373	2	TRUE
rs11627731	G	A	G	A	-0.18225	0.284507	0.0802933	0.0454644	FALSE	FALSE	FALSE	finngen_R12_P16_NEONTAL_JAUND_OTH_UNSP_CAUSES	14	21980920	0.165054	500187	0.0847579	Neonatal jaundice from other and unspecified causes || id:finngen_R12_P16_NEONTAL_JAUND_OTH_UNSP_CAUSES	Neonatal jaundice from other and unspecified causes	Neonatal jaundice from other and unspecified causes || ||	TRUE	MedicineITLab	ebi-a-GCST90027509	14	22449161	0.0379274	1.54568e-06	7738	Gut bacterial pathway abundance (POLYAMINSYN3.PWY..superpathway.of.polyamine.biosynthesis.II)	TRUE	textfile	0.00490562	38.1369	23.0903	2	TRUE
rs11890644	G	A	G	A	0.119734	-0.115167	0.183125	0.199694	FALSE	FALSE	FALSE	finngen_R12_P16_NEONTAL_JAUND_OTH_UNSP_CAUSES	2	7496788	0.0840133	500187	0.170431	Neonatal jaundice from other and unspecified causes || id:finngen_R12_P16_NEONTAL_JAUND_OTH_UNSP_CAUSES	Neonatal jaundice from other and unspecified causes	Neonatal jaundice from other and unspecified causes || ||	TRUE	MedicineITLab	ebi-a-GCST90027509	2	7636919	0.0262502	5.08499e-06	7738	Gut bacterial pathway abundance (POLYAMINSYN3.PWY..superpathway.of.polyamine.biosynthesis.II)	TRUE	textfile	0.00428912	33.3236	20.8051	2	TRUE
rs12570677	A	T	A	T	0.144834	0.0891216	0.119457	0.111881	FALSE	TRUE	FALSE	finngen_R12_P16_NEONTAL_JAUND_OTH_UNSP_CAUSES	10	127796470	0.109071	500187	0.413872	Neonatal jaundice from other and unspecified causes || id:finngen_R12_P16_NEONTAL_JAUND_OTH_UNSP_CAUSES	Neonatal jaundice from other and unspecified causes	Neonatal jaundice from other and unspecified causes || ||	TRUE	MedicineITLab	ebi-a-GCST90027509	10	129594734	0.0324785	8.21997e-06	7738	Gut bacterial pathway abundance (POLYAMINSYN3.PWY..superpathway.of.polyamine.biosynthesis.II)	TRUE	textfile	0.00441299	34.2902	19.8861	2	TRUE
rs4566305	G	A	G	A	-0.123803	0.0553642	0.684957	0.641772	FALSE	FALSE	FALSE	finngen_R12_P16_NEONTAL_JAUND_OTH_UNSP_CAUSES	19	8561147	0.0719482	500187	0.441596	Neonatal jaundice from other and unspecified causes || id:finngen_R12_P16_NEONTAL_JAUND_OTH_UNSP_CAUSES	Neonatal jaundice from other and unspecified causes	Neonatal jaundice from other and unspecified causes || ||	TRUE	MedicineITLab	ebi-a-GCST90027509	19	8626031	0.0249048	6.65856e-07	7738	Gut bacterial pathway abundance (POLYAMINSYN3.PWY..superpathway.of.polyamine.biosynthesis.II)	TRUE	textfile	0.00661493	51.5139	24.7113	2	TRUE
rs475221	A	G	A	G	-0.0948327	-0.039592	0.515585	0.562593	FALSE	FALSE	FALSE	finngen_R12_P16_NEONTAL_JAUND_OTH_UNSP_CAUSES	6	161537866	0.069452	500187	0.568636	Neonatal jaundice from other and unspecified causes || id:finngen_R12_P16_NEONTAL_JAUND_OTH_UNSP_CAUSES	Neonatal jaundice from other and unspecified causes	Neonatal jaundice from other and unspecified causes || ||	TRUE	MedicineITLab	ebi-a-GCST90027509	6	161958898	0.0208574	5.44866e-06	7738	Gut bacterial pathway abundance (POLYAMINSYN3.PWY..superpathway.of.polyamine.biosynthesis.II)	TRUE	textfile	0.00449225	34.9089	20.6726	2	TRUE
rs58529279	T	C	T	C	0.219027	0.251315	0.0581069	0.14875	FALSE	FALSE	FALSE	finngen_R12_P16_NEONTAL_JAUND_OTH_UNSP_CAUSES	16	86202374	0.0902134	500187	0.00533974	Neonatal jaundice from other and unspecified causes || id:finngen_R12_P16_NEONTAL_JAUND_OTH_UNSP_CAUSES	Neonatal jaundice from other and unspecified causes	Neonatal jaundice from other and unspecified causes || ||	TRUE	MedicineITLab	ebi-a-GCST90027509	16	86235980	0.0450389	1.15579e-06	7738	Gut bacterial pathway abundance (POLYAMINSYN3.PWY..superpathway.of.polyamine.biosynthesis.II)	TRUE	textfile	0.00525115	40.8374	23.6494	2	TRUE
rs7433679	C	T	C	T	-0.1319	-0.130231	0.144025	0.116214	FALSE	FALSE	FALSE	finngen_R12_P16_NEONTAL_JAUND_OTH_UNSP_CAUSES	3	74491431	0.107703	500187	0.226598	Neonatal jaundice from other and unspecified causes || id:finngen_R12_P16_NEONTAL_JAUND_OTH_UNSP_CAUSES	Neonatal jaundice from other and unspecified causes	Neonatal jaundice from other and unspecified causes || ||	TRUE	MedicineITLab	ebi-a-GCST90027509	3	74540582	0.029427	7.38567e-06	7738	Gut bacterial pathway abundance (POLYAMINSYN3.PWY..superpathway.of.polyamine.biosynthesis.II)	TRUE	textfile	0.00428962	33.3274	20.0908	2	TRUE
rs76729673	G	A	G	A	-0.164494	0.247255	0.0906577	0.0745818	FALSE	FALSE	FALSE	finngen_R12_P16_NEONTAL_JAUND_OTH_UNSP_CAUSES	2	217429725	0.129533	500187	0.0562859	Neonatal jaundice from other and unspecified causes || id:finngen_R12_P16_NEONTAL_JAUND_OTH_UNSP_CAUSES	Neonatal jaundice from other and unspecified causes	Neonatal jaundice from other and unspecified causes || ||	TRUE	MedicineITLab	ebi-a-GCST90027509	2	218294448	0.035505	3.60454e-06	7738	Gut bacterial pathway abundance (POLYAMINSYN3.PWY..superpathway.of.polyamine.biosynthesis.II)	TRUE	textfile	0.00446131	34.6673	21.4645	2	TRUE
rs7673044	T	C	T	C	0.159308	0.0569961	0.0978928	0.159547	FALSE	FALSE	FALSE	finngen_R12_P16_NEONTAL_JAUND_OTH_UNSP_CAUSES	4	140855983	0.0924451	500187	0.537538	Neonatal jaundice from other and unspecified causes || id:finngen_R12_P16_NEONTAL_JAUND_OTH_UNSP_CAUSES	Neonatal jaundice from other and unspecified causes	Neonatal jaundice from other and unspecified causes || ||	TRUE	MedicineITLab	ebi-a-GCST90027509	4	141777137	0.0342961	3.39938e-06	7738	Gut bacterial pathway abundance (POLYAMINSYN3.PWY..superpathway.of.polyamine.biosynthesis.II)	TRUE	textfile	0.00448244	34.8323	21.5767	2	TRUE
rs7745701	G	A	G	A	0.175902	-0.00386234	0.0845403	0.102073	FALSE	FALSE	FALSE	finngen_R12_P16_NEONTAL_JAUND_OTH_UNSP_CAUSES	6	143071671	0.118114	500187	0.973914	Neonatal jaundice from other and unspecified causes || id:finngen_R12_P16_NEONTAL_JAUND_OTH_UNSP_CAUSES	Neonatal jaundice from other and unspecified causes	Neonatal jaundice from other and unspecified causes || ||	TRUE	MedicineITLab	ebi-a-GCST90027509	6	143392808	0.0385771	5.12142e-06	7738	Gut bacterial pathway abundance (POLYAMINSYN3.PWY..superpathway.of.polyamine.biosynthesis.II)	TRUE	textfile	0.00478933	37.2285	20.7913	2	TRUE
rs10140803	T	C	T	C	0.141662	0.0273822	0.0691355	0.147276	FALSE	FALSE	FALSE	finngen_R12_P16_NEONTAL_JAUND_OTH_UNSP_CAUSES	14	63316759	0.0980599	500187	0.780062	Neonatal jaundice from other and unspecified causes || id:finngen_R12_P16_NEONTAL_JAUND_OTH_UNSP_CAUSES	Neonatal jaundice from other and unspecified causes	Neonatal jaundice from other and unspecified causes || ||	TRUE	MedicineITLab	ebi-a-GCST90027510	14	63783474	0.031461	6.70718e-06	7738	Gut bacterial pathway abundance (POLYAMSYN.PWY..superpathway.of.polyamine.biosynthesis.I)	TRUE	textfile	0.002583	20.0338	20.275	2	TRUE
rs10241729	G	A	G	A	-0.0861325	-0.0274803	0.228727	0.197912	FALSE	FALSE	FALSE	finngen_R12_P16_NEONTAL_JAUND_OTH_UNSP_CAUSES	7	32250267	0.0850308	500187	0.746559	Neonatal jaundice from other and unspecified causes || id:finngen_R12_P16_NEONTAL_JAUND_OTH_UNSP_CAUSES	Neonatal jaundice from other and unspecified causes	Neonatal jaundice from other and unspecified causes || ||	TRUE	MedicineITLab	ebi-a-GCST90027510	7	32289879	0.0190947	6.45818e-06	7738	Gut bacterial pathway abundance (POLYAMSYN.PWY..superpathway.of.polyamine.biosynthesis.I)	TRUE	textfile	0.00261752	20.3023	20.3474	2	TRUE
rs12510598	A	G	A	G	-0.0815198	-0.182336	0.275054	0.222451	FALSE	FALSE	FALSE	finngen_R12_P16_NEONTAL_JAUND_OTH_UNSP_CAUSES	4	135067739	0.0825611	500187	0.0272095	Neonatal jaundice from other and unspecified causes || id:finngen_R12_P16_NEONTAL_JAUND_OTH_UNSP_CAUSES	Neonatal jaundice from other and unspecified causes	Neonatal jaundice from other and unspecified causes || ||	TRUE	MedicineITLab	ebi-a-GCST90027510	4	135988894	0.0180513	6.30144e-06	7738	Gut bacterial pathway abundance (POLYAMSYN.PWY..superpathway.of.polyamine.biosynthesis.I)	TRUE	textfile	0.00265021	20.5565	20.3943	2	TRUE
rs17543785	G	A	G	A	-0.0837133	0.032986	0.265156	0.356273	FALSE	FALSE	FALSE	finngen_R12_P16_NEONTAL_JAUND_OTH_UNSP_CAUSES	1	193486201	0.0712185	500187	0.643246	Neonatal jaundice from other and unspecified causes || id:finngen_R12_P16_NEONTAL_JAUND_OTH_UNSP_CAUSES	Neonatal jaundice from other and unspecified causes	Neonatal jaundice from other and unspecified causes || ||	TRUE	MedicineITLab	ebi-a-GCST90027510	1	193455331	0.018795	8.42772e-06	7738	Gut bacterial pathway abundance (POLYAMSYN.PWY..superpathway.of.polyamine.biosynthesis.I)	TRUE	textfile	0.00273096	21.1846	19.8383	2	TRUE
rs17786325	C	T	C	T	-0.0768871	0.013181	0.687308	0.666949	FALSE	FALSE	FALSE	finngen_R12_P16_NEONTAL_JAUND_OTH_UNSP_CAUSES	3	1755038	0.073097	500187	0.8569	Neonatal jaundice from other and unspecified causes || id:finngen_R12_P16_NEONTAL_JAUND_OTH_UNSP_CAUSES	Neonatal jaundice from other and unspecified causes	Neonatal jaundice from other and unspecified causes || ||	TRUE	MedicineITLab	ebi-a-GCST90027510	3	1796722	0.0173451	9.30208e-06	7738	Gut bacterial pathway abundance (POLYAMSYN.PWY..superpathway.of.polyamine.biosynthesis.I)	TRUE	textfile	0.002541	19.7073	19.6496	2	TRUE
rs4678043	C	T	C	T	-0.0757748	0.0441302	0.664659	0.685498	FALSE	FALSE	FALSE	finngen_R12_P16_NEONTAL_JAUND_OTH_UNSP_CAUSES	3	122202853	0.0743616	500187	0.552878	Neonatal jaundice from other and unspecified causes || id:finngen_R12_P16_NEONTAL_JAUND_OTH_UNSP_CAUSES	Neonatal jaundice from other and unspecified causes	Neonatal jaundice from other and unspecified causes || ||	TRUE	MedicineITLab	ebi-a-GCST90027510	3	121921700	0.0170675	9.00803e-06	7738	Gut bacterial pathway abundance (POLYAMSYN.PWY..superpathway.of.polyamine.biosynthesis.I)	TRUE	textfile	0.00255956	19.8516	19.7111	2	TRUE
rs80217121	C	T	C	T	0.141447	-0.193126	0.0857864	0.0990228	FALSE	FALSE	FALSE	finngen_R12_P16_NEONTAL_JAUND_OTH_UNSP_CAUSES	15	38495128	0.115183	500187	0.093603	Neonatal jaundice from other and unspecified causes || id:finngen_R12_P16_NEONTAL_JAUND_OTH_UNSP_CAUSES	Neonatal jaundice from other and unspecified causes	Neonatal jaundice from other and unspecified causes || ||	TRUE	MedicineITLab	ebi-a-GCST90027510	15	38787329	0.0300043	2.42611e-06	7738	Gut bacterial pathway abundance (POLYAMSYN.PWY..superpathway.of.polyamine.biosynthesis.I)	TRUE	textfile	0.00313822	24.3537	22.2239	2	TRUE
rs12156527	G	A	G	A	0.258842	-0.111125	0.071851	0.074518	FALSE	FALSE	FALSE	finngen_R12_P16_NEONTAL_JAUND_OTH_UNSP_CAUSES	9	3062685	0.133331	500187	0.404586	Neonatal jaundice from other and unspecified causes || id:finngen_R12_P16_NEONTAL_JAUND_OTH_UNSP_CAUSES	Neonatal jaundice from other and unspecified causes	Neonatal jaundice from other and unspecified causes || ||	TRUE	MedicineITLab	ebi-a-GCST90027511	9	3062685	0.0554408	3.0297e-06	7738	Gut bacterial pathway abundance (POLYISOPRENSYN.PWY..polyisoprenoid.biosynthesis..E..coli.)	TRUE	textfile	0.00893614	69.7533	21.7977	2	TRUE
rs12670364	T	C	T	C	-0.223462	0.254827	0.0853551	0.0420759	FALSE	FALSE	FALSE	finngen_R12_P16_NEONTAL_JAUND_OTH_UNSP_CAUSES	7	8289250	0.167046	500187	0.127137	Neonatal jaundice from other and unspecified causes || id:finngen_R12_P16_NEONTAL_JAUND_OTH_UNSP_CAUSES	Neonatal jaundice from other and unspecified causes	Neonatal jaundice from other and unspecified causes || ||	TRUE	MedicineITLab	ebi-a-GCST90027511	7	8328880	0.0498778	7.45727e-06	7738	Gut bacterial pathway abundance (POLYISOPRENSYN.PWY..polyisoprenoid.biosynthesis..E..coli.)	TRUE	textfile	0.00779685	60.7904	20.0721	2	TRUE
rs12761356	C	T	C	T	-0.123341	-0.0880919	0.454407	0.454237	FALSE	FALSE	FALSE	finngen_R12_P16_NEONTAL_JAUND_OTH_UNSP_CAUSES	10	14232741	0.0684879	500187	0.198359	Neonatal jaundice from other and unspecified causes || id:finngen_R12_P16_NEONTAL_JAUND_OTH_UNSP_CAUSES	Neonatal jaundice from other and unspecified causes	Neonatal jaundice from other and unspecified causes || ||	TRUE	MedicineITLab	ebi-a-GCST90027511	10	14274740	0.0272852	6.17121e-06	7738	Gut bacterial pathway abundance (POLYISOPRENSYN.PWY..polyisoprenoid.biosynthesis..E..coli.)	TRUE	textfile	0.00754325	58.7981	20.4343	2	TRUE
rs2042558	G	A	G	A	0.160468	0.0893622	0.193068	0.165177	FALSE	FALSE	FALSE	finngen_R12_P16_NEONTAL_JAUND_OTH_UNSP_CAUSES	2	59994551	0.0920729	500187	0.331768	Neonatal jaundice from other and unspecified causes || id:finngen_R12_P16_NEONTAL_JAUND_OTH_UNSP_CAUSES	Neonatal jaundice from other and unspecified causes	Neonatal jaundice from other and unspecified causes || ||	TRUE	MedicineITLab	ebi-a-GCST90027511	2	60221686	0.0352994	5.47016e-06	7738	Gut bacterial pathway abundance (POLYISOPRENSYN.PWY..polyisoprenoid.biosynthesis..E..coli.)	TRUE	textfile	0.00802332	62.5704	20.6653	2	TRUE
rs4868691	T	C	T	C	-0.132027	-0.0367917	0.590829	0.588031	FALSE	FALSE	FALSE	finngen_R12_P16_NEONTAL_JAUND_OTH_UNSP_CAUSES	5	176676363	0.0697987	500187	0.598117	Neonatal jaundice from other and unspecified causes || id:finngen_R12_P16_NEONTAL_JAUND_OTH_UNSP_CAUSES	Neonatal jaundice from other and unspecified causes	Neonatal jaundice from other and unspecified causes || ||	TRUE	MedicineITLab	ebi-a-GCST90027511	5	176103364	0.028598	3.8996e-06	7738	Gut bacterial pathway abundance (POLYISOPRENSYN.PWY..polyisoprenoid.biosynthesis..E..coli.)	TRUE	textfile	0.00842795	65.7528	21.3135	2	TRUE
rs4936253	A	G	A	G	-0.135675	0.0712901	0.376581	0.4705	FALSE	FALSE	FALSE	finngen_R12_P16_NEONTAL_JAUND_OTH_UNSP_CAUSES	11	134826148	0.0704596	500187	0.31164	Neonatal jaundice from other and unspecified causes || id:finngen_R12_P16_NEONTAL_JAUND_OTH_UNSP_CAUSES	Neonatal jaundice from other and unspecified causes	Neonatal jaundice from other and unspecified causes || ||	TRUE	MedicineITLab	ebi-a-GCST90027511	11	134696042	0.0302988	7.53824e-06	7738	Gut bacterial pathway abundance (POLYISOPRENSYN.PWY..polyisoprenoid.biosynthesis..E..coli.)	TRUE	textfile	0.00864307	67.4457	20.0516	2	TRUE
rs6919931	A	G	A	G	0.185259	0.0282321	0.133549	0.154166	FALSE	FALSE	FALSE	finngen_R12_P16_NEONTAL_JAUND_OTH_UNSP_CAUSES	6	50477410	0.0930604	500187	0.761605	Neonatal jaundice from other and unspecified causes || id:finngen_R12_P16_NEONTAL_JAUND_OTH_UNSP_CAUSES	Neonatal jaundice from other and unspecified causes	Neonatal jaundice from other and unspecified causes || ||	TRUE	MedicineITLab	ebi-a-GCST90027511	6	50445123	0.0412847	7.21141e-06	7738	Gut bacterial pathway abundance (POLYISOPRENSYN.PWY..polyisoprenoid.biosynthesis..E..coli.)	TRUE	textfile	0.00794279	61.9374	20.1363	2	TRUE
rs824634	T	C	T	C	-0.15561	-0.124522	0.79113	0.799019	FALSE	FALSE	FALSE	finngen_R12_P16_NEONTAL_JAUND_OTH_UNSP_CAUSES	5	6439550	0.0854671	500187	0.145128	Neonatal jaundice from other and unspecified causes || id:finngen_R12_P16_NEONTAL_JAUND_OTH_UNSP_CAUSES	Neonatal jaundice from other and unspecified causes	Neonatal jaundice from other and unspecified causes || ||	TRUE	MedicineITLab	ebi-a-GCST90027511	5	6439663	0.0343526	5.90405e-06	7738	Gut bacterial pathway abundance (POLYISOPRENSYN.PWY..polyisoprenoid.biosynthesis..E..coli.)	TRUE	textfile	0.00800256	62.4072	20.519	2	TRUE
rs10404465	A	T	A	T	0.100853	0.110385	0.241021	0.231276	FALSE	TRUE	FALSE	finngen_R12_P16_NEONTAL_JAUND_OTH_UNSP_CAUSES	19	45340351	0.0828296	500187	0.18264	Neonatal jaundice from other and unspecified causes || id:finngen_R12_P16_NEONTAL_JAUND_OTH_UNSP_CAUSES	Neonatal jaundice from other and unspecified causes	Neonatal jaundice from other and unspecified causes || ||	TRUE	MedicineITLab	ebi-a-GCST90027512	19	45843609	0.0216345	3.13617e-06	7738	Gut bacterial pathway abundance (PPGPPMET.PWY..ppGpp.biosynthesis)	TRUE	textfile	0.00372128	28.8953	21.7312	2	TRUE
rs10767786	T	C	T	C	0.0852294	-0.0355806	0.388995	0.325603	FALSE	FALSE	FALSE	finngen_R12_P16_NEONTAL_JAUND_OTH_UNSP_CAUSES	11	29086008	0.0731966	500187	0.626898	Neonatal jaundice from other and unspecified causes || id:finngen_R12_P16_NEONTAL_JAUND_OTH_UNSP_CAUSES	Neonatal jaundice from other and unspecified causes	Neonatal jaundice from other and unspecified causes || ||	TRUE	MedicineITLab	ebi-a-GCST90027512	11	29107555	0.0188124	5.88478e-06	7738	Gut bacterial pathway abundance (PPGPPMET.PWY..ppGpp.biosynthesis)	TRUE	textfile	0.00345301	26.805	20.5253	2	TRUE
rs10783794	G	A	G	A	0.088903	-0.0561176	0.386545	0.344864	FALSE	FALSE	FALSE	finngen_R12_P16_NEONTAL_JAUND_OTH_UNSP_CAUSES	12	56593395	0.071624	500187	0.433332	Neonatal jaundice from other and unspecified causes || id:finngen_R12_P16_NEONTAL_JAUND_OTH_UNSP_CAUSES	Neonatal jaundice from other and unspecified causes	Neonatal jaundice from other and unspecified causes || ||	TRUE	MedicineITLab	ebi-a-GCST90027512	12	56987179	0.0192138	3.70937e-06	7738	Gut bacterial pathway abundance (PPGPPMET.PWY..ppGpp.biosynthesis)	TRUE	textfile	0.0037484	29.1067	21.4095	2	TRUE
rs2098065	A	G	A	G	0.0937673	-0.00637498	0.527631	0.52463	FALSE	FALSE	FALSE	finngen_R12_P16_NEONTAL_JAUND_OTH_UNSP_CAUSES	17	2727703	0.0694977	500187	0.926913	Neonatal jaundice from other and unspecified causes || id:finngen_R12_P16_NEONTAL_JAUND_OTH_UNSP_CAUSES	Neonatal jaundice from other and unspecified causes	Neonatal jaundice from other and unspecified causes || ||	TRUE	MedicineITLab	ebi-a-GCST90027512	17	2630997	0.0204054	4.32295e-06	7738	Gut bacterial pathway abundance (PPGPPMET.PWY..ppGpp.biosynthesis)	TRUE	textfile	0.00438273	34.054	21.116	2	TRUE
rs4767337	C	A	C	A	-0.108238	-0.00614922	0.188831	0.189173	FALSE	FALSE	FALSE	finngen_R12_P16_NEONTAL_JAUND_OTH_UNSP_CAUSES	12	115603285	0.0867214	500187	0.943471	Neonatal jaundice from other and unspecified causes || id:finngen_R12_P16_NEONTAL_JAUND_OTH_UNSP_CAUSES	Neonatal jaundice from other and unspecified causes	Neonatal jaundice from other and unspecified causes || ||	TRUE	MedicineITLab	ebi-a-GCST90027512	12	116041090	0.0235988	4.50526e-06	7738	Gut bacterial pathway abundance (PPGPPMET.PWY..ppGpp.biosynthesis)	TRUE	textfile	0.00358901	27.8646	21.0368	2	TRUE
rs60898162	A	G	A	G	0.090114	0.0119114	0.332184	0.37286	FALSE	FALSE	FALSE	finngen_R12_P16_NEONTAL_JAUND_OTH_UNSP_CAUSES	17	72708591	0.0716232	500187	0.867915	Neonatal jaundice from other and unspecified causes || id:finngen_R12_P16_NEONTAL_JAUND_OTH_UNSP_CAUSES	Neonatal jaundice from other and unspecified causes	Neonatal jaundice from other and unspecified causes || ||	TRUE	MedicineITLab	ebi-a-GCST90027512	17	70704730	0.0200532	6.9981e-06	7738	Gut bacterial pathway abundance (PPGPPMET.PWY..ppGpp.biosynthesis)	TRUE	textfile	0.00360288	27.9727	20.1938	2	TRUE
rs7096411	A	G	A	G	-0.0857703	0.0347316	0.424831	0.537549	FALSE	FALSE	FALSE	finngen_R12_P16_NEONTAL_JAUND_OTH_UNSP_CAUSES	10	132047164	0.0687559	500187	0.613458	Neonatal jaundice from other and unspecified causes || id:finngen_R12_P16_NEONTAL_JAUND_OTH_UNSP_CAUSES	Neonatal jaundice from other and unspecified causes	Neonatal jaundice from other and unspecified causes || ||	TRUE	MedicineITLab	ebi-a-GCST90027512	10	133860668	0.0190509	6.7262e-06	7738	Gut bacterial pathway abundance (PPGPPMET.PWY..ppGpp.biosynthesis)	TRUE	textfile	0.00359514	27.9123	20.2695	2	TRUE
rs71505230	A	G	A	G	0.201853	0.00957004	0.0503279	0.0380722	FALSE	FALSE	FALSE	finngen_R12_P16_NEONTAL_JAUND_OTH_UNSP_CAUSES	9	133833534	0.181207	500187	0.957881	Neonatal jaundice from other and unspecified causes || id:finngen_R12_P16_NEONTAL_JAUND_OTH_UNSP_CAUSES	Neonatal jaundice from other and unspecified causes	Neonatal jaundice from other and unspecified causes || ||	TRUE	MedicineITLab	ebi-a-GCST90027512	9	136698656	0.0430388	2.73162e-06	7738	Gut bacterial pathway abundance (PPGPPMET.PWY..ppGpp.biosynthesis)	TRUE	textfile	0.00389478	30.2478	21.9963	2	TRUE
rs73648437	C	T	C	T	0.171367	-0.049618	0.0744602	0.10234	FALSE	FALSE	FALSE	finngen_R12_P16_NEONTAL_JAUND_OTH_UNSP_CAUSES	9	13955660	0.114161	500187	0.66383	Neonatal jaundice from other and unspecified causes || id:finngen_R12_P16_NEONTAL_JAUND_OTH_UNSP_CAUSES	Neonatal jaundice from other and unspecified causes	Neonatal jaundice from other and unspecified causes || ||	TRUE	MedicineITLab	ebi-a-GCST90027512	9	13955659	0.0357695	1.66062e-06	7738	Gut bacterial pathway abundance (PPGPPMET.PWY..ppGpp.biosynthesis)	TRUE	textfile	0.00404766	31.4399	22.9524	2	TRUE
rs743920	G	C	G	C	-0.139891	0.167437	0.128345	0.113437	FALSE	TRUE	FALSE	finngen_R12_P16_NEONTAL_JAUND_OTH_UNSP_CAUSES	22	29225139	0.10706	500187	0.117831	Neonatal jaundice from other and unspecified causes || id:finngen_R12_P16_NEONTAL_JAUND_OTH_UNSP_CAUSES	Neonatal jaundice from other and unspecified causes	Neonatal jaundice from other and unspecified causes || ||	TRUE	MedicineITLab	ebi-a-GCST90027512	22	29621128	0.0312514	7.59486e-06	7738	Gut bacterial pathway abundance (PPGPPMET.PWY..ppGpp.biosynthesis)	TRUE	textfile	0.00437858	34.0216	20.0374	2	TRUE
rs8098406	A	G	A	G	0.0833677	-0.0238329	0.475509	0.421737	FALSE	FALSE	FALSE	finngen_R12_P16_NEONTAL_JAUND_OTH_UNSP_CAUSES	18	76063568	0.0696956	500187	0.732383	Neonatal jaundice from other and unspecified causes || id:finngen_R12_P16_NEONTAL_JAUND_OTH_UNSP_CAUSES	Neonatal jaundice from other and unspecified causes	Neonatal jaundice from other and unspecified causes || ||	TRUE	MedicineITLab	ebi-a-GCST90027512	18	73775523	0.0186966	8.23493e-06	7738	Gut bacterial pathway abundance (PPGPPMET.PWY..ppGpp.biosynthesis)	TRUE	textfile	0.00346675	26.9121	19.8825	2	TRUE
rs111364229	C	G	C	G	-0.136952	-0.169469	0.0892174	0.128671	FALSE	TRUE	FALSE	finngen_R12_P16_NEONTAL_JAUND_OTH_UNSP_CAUSES	19	363382	0.102964	500187	0.0997815	Neonatal jaundice from other and unspecified causes || id:finngen_R12_P16_NEONTAL_JAUND_OTH_UNSP_CAUSES	Neonatal jaundice from other and unspecified causes	Neonatal jaundice from other and unspecified causes || ||	TRUE	MedicineITLab	ebi-a-GCST90027513	19	363382	0.0305024	7.1259e-06	7738	Gut bacterial pathway abundance (PRPP.PWY..superpathway.of.histidine..purine..and.pyrimidine.biosynthesis)	TRUE	textfile	0.00304811	23.6523	20.159	2	TRUE
rs12359494	T	C	T	C	0.0720598	-0.0207727	0.559445	0.553846	FALSE	FALSE	FALSE	finngen_R12_P16_NEONTAL_JAUND_OTH_UNSP_CAUSES	10	80030480	0.0687775	500187	0.76263	Neonatal jaundice from other and unspecified causes || id:finngen_R12_P16_NEONTAL_JAUND_OTH_UNSP_CAUSES	Neonatal jaundice from other and unspecified causes	Neonatal jaundice from other and unspecified causes || ||	TRUE	MedicineITLab	ebi-a-GCST90027513	10	81790236	0.0162967	9.79039e-06	7738	Gut bacterial pathway abundance (PRPP.PWY..superpathway.of.histidine..purine..and.pyrimidine.biosynthesis)	TRUE	textfile	0.00255961	19.8519	19.5518	2	TRUE
rs12549221	C	T	C	T	0.0961229	-0.114613	0.787149	0.82446	FALSE	FALSE	FALSE	finngen_R12_P16_NEONTAL_JAUND_OTH_UNSP_CAUSES	8	118556717	0.0919788	500187	0.212736	Neonatal jaundice from other and unspecified causes || id:finngen_R12_P16_NEONTAL_JAUND_OTH_UNSP_CAUSES	Neonatal jaundice from other and unspecified causes	Neonatal jaundice from other and unspecified causes || ||	TRUE	MedicineITLab	ebi-a-GCST90027513	8	119568956	0.0216562	9.05545e-06	7738	Gut bacterial pathway abundance (PRPP.PWY..superpathway.of.histidine..purine..and.pyrimidine.biosynthesis)	TRUE	textfile	0.00309611	24.0259	19.701	2	TRUE
rs13080908	G	A	G	A	0.105164	-0.0393059	0.165509	0.110083	FALSE	FALSE	FALSE	finngen_R12_P16_NEONTAL_JAUND_OTH_UNSP_CAUSES	3	154377097	0.106432	500187	0.7119	Neonatal jaundice from other and unspecified causes || id:finngen_R12_P16_NEONTAL_JAUND_OTH_UNSP_CAUSES	Neonatal jaundice from other and unspecified causes	Neonatal jaundice from other and unspecified causes || ||	TRUE	MedicineITLab	ebi-a-GCST90027513	3	154094886	0.0219949	1.74185e-06	7738	Gut bacterial pathway abundance (PRPP.PWY..superpathway.of.histidine..purine..and.pyrimidine.biosynthesis)	TRUE	textfile	0.00305497	23.7057	22.8607	2	TRUE
rs1526953	C	A	C	A	0.15864	-0.281415	0.0584859	0.053022	FALSE	FALSE	FALSE	finngen_R12_P16_NEONTAL_JAUND_OTH_UNSP_CAUSES	12	79302148	0.149257	500187	0.0593704	Neonatal jaundice from other and unspecified causes || id:finngen_R12_P16_NEONTAL_JAUND_OTH_UNSP_CAUSES	Neonatal jaundice from other and unspecified causes	Neonatal jaundice from other and unspecified causes || ||	TRUE	MedicineITLab	ebi-a-GCST90027513	12	79695928	0.0348064	5.16976e-06	7738	Gut bacterial pathway abundance (PRPP.PWY..superpathway.of.histidine..purine..and.pyrimidine.biosynthesis)	TRUE	textfile	0.00277162	21.5008	20.7734	2	TRUE
rs237483	A	C	A	C	0.072289	0.0878708	0.572926	0.557137	FALSE	FALSE	FALSE	finngen_R12_P16_NEONTAL_JAUND_OTH_UNSP_CAUSES	20	49357477	0.0693173	500187	0.204919	Neonatal jaundice from other and unspecified causes || id:finngen_R12_P16_NEONTAL_JAUND_OTH_UNSP_CAUSES	Neonatal jaundice from other and unspecified causes	Neonatal jaundice from other and unspecified causes || ||	TRUE	MedicineITLab	ebi-a-GCST90027513	20	47974014	0.0163378	9.66051e-06	7738	Gut bacterial pathway abundance (PRPP.PWY..superpathway.of.histidine..purine..and.pyrimidine.biosynthesis)	TRUE	textfile	0.00255727	19.8337	19.5775	2	TRUE
rs2406211	C	T	C	T	-0.0760629	-0.0537593	0.416967	0.406645	FALSE	FALSE	FALSE	finngen_R12_P16_NEONTAL_JAUND_OTH_UNSP_CAUSES	18	76637012	0.0693854	500187	0.438462	Neonatal jaundice from other and unspecified causes || id:finngen_R12_P16_NEONTAL_JAUND_OTH_UNSP_CAUSES	Neonatal jaundice from other and unspecified causes	Neonatal jaundice from other and unspecified causes || ||	TRUE	MedicineITLab	ebi-a-GCST90027513	18	74348969	0.0165964	4.5811e-06	7738	Gut bacterial pathway abundance (PRPP.PWY..superpathway.of.histidine..purine..and.pyrimidine.biosynthesis)	TRUE	textfile	0.00281301	21.8228	21.0048	2	TRUE
rs2923143	A	G	A	G	-0.0973735	0.088013	0.263102	0.269499	FALSE	FALSE	FALSE	finngen_R12_P16_NEONTAL_JAUND_OTH_UNSP_CAUSES	16	57724251	0.0786102	500187	0.262878	Neonatal jaundice from other and unspecified causes || id:finngen_R12_P16_NEONTAL_JAUND_OTH_UNSP_CAUSES	Neonatal jaundice from other and unspecified causes	Neonatal jaundice from other and unspecified causes || ||	TRUE	MedicineITLab	ebi-a-GCST90027513	16	57758163	0.0189722	2.86003e-07	7738	Gut bacterial pathway abundance (PRPP.PWY..superpathway.of.histidine..purine..and.pyrimidine.biosynthesis)	TRUE	textfile	0.00367657	28.5469	26.3418	2	TRUE
rs4889160	A	G	A	G	0.0891387	0.0291408	0.228647	0.241454	FALSE	FALSE	FALSE	finngen_R12_P16_NEONTAL_JAUND_OTH_UNSP_CAUSES	16	80539403	0.0787572	500187	0.711376	Neonatal jaundice from other and unspecified causes || id:finngen_R12_P16_NEONTAL_JAUND_OTH_UNSP_CAUSES	Neonatal jaundice from other and unspecified causes	Neonatal jaundice from other and unspecified causes || ||	TRUE	MedicineITLab	ebi-a-GCST90027513	16	80573300	0.0194977	4.83649e-06	7738	Gut bacterial pathway abundance (PRPP.PWY..superpathway.of.histidine..purine..and.pyrimidine.biosynthesis)	TRUE	textfile	0.00280273	21.7429	20.9009	2	TRUE
rs60152513	A	G	A	G	-0.140131	0.210918	0.0814397	0.04794	FALSE	FALSE	FALSE	finngen_R12_P16_NEONTAL_JAUND_OTH_UNSP_CAUSES	3	127740872	0.162842	500187	0.195241	Neonatal jaundice from other and unspecified causes || id:finngen_R12_P16_NEONTAL_JAUND_OTH_UNSP_CAUSES	Neonatal jaundice from other and unspecified causes	Neonatal jaundice from other and unspecified causes || ||	TRUE	MedicineITLab	ebi-a-GCST90027513	3	127459715	0.0305756	4.581e-06	7738	Gut bacterial pathway abundance (PRPP.PWY..superpathway.of.histidine..purine..and.pyrimidine.biosynthesis)	TRUE	textfile	0.00293794	22.7948	21.0048	2	TRUE
rs61733531	T	C	T	C	0.100089	0.0268983	0.171229	0.098698	FALSE	FALSE	FALSE	finngen_R12_P16_NEONTAL_JAUND_OTH_UNSP_CAUSES	3	36135049	0.109363	500187	0.805718	Neonatal jaundice from other and unspecified causes || id:finngen_R12_P16_NEONTAL_JAUND_OTH_UNSP_CAUSES	Neonatal jaundice from other and unspecified causes	Neonatal jaundice from other and unspecified causes || ||	TRUE	MedicineITLab	ebi-a-GCST90027513	3	36176541	0.0221499	6.22171e-06	7738	Gut bacterial pathway abundance (PRPP.PWY..superpathway.of.histidine..purine..and.pyrimidine.biosynthesis)	TRUE	textfile	0.00284325	22.0581	20.4188	2	TRUE
rs72686468	G	A	G	A	0.152768	-0.0243848	0.069932	0.0279718	FALSE	FALSE	FALSE	finngen_R12_P16_NEONTAL_JAUND_OTH_UNSP_CAUSES	14	22146080	0.195003	500187	0.900485	Neonatal jaundice from other and unspecified causes || id:finngen_R12_P16_NEONTAL_JAUND_OTH_UNSP_CAUSES	Neonatal jaundice from other and unspecified causes	Neonatal jaundice from other and unspecified causes || ||	TRUE	MedicineITLab	ebi-a-GCST90027513	14	22614034	0.0321889	2.07491e-06	7738	Gut bacterial pathway abundance (PRPP.PWY..superpathway.of.histidine..purine..and.pyrimidine.biosynthesis)	TRUE	textfile	0.00303589	23.5571	22.5244	2	TRUE
rs73404911	G	A	G	A	0.0938654	0.113505	0.229669	0.209293	FALSE	FALSE	FALSE	finngen_R12_P16_NEONTAL_JAUND_OTH_UNSP_CAUSES	7	98832621	0.0850777	500187	0.18216	Neonatal jaundice from other and unspecified causes || id:finngen_R12_P16_NEONTAL_JAUND_OTH_UNSP_CAUSES	Neonatal jaundice from other and unspecified causes	Neonatal jaundice from other and unspecified causes || ||	TRUE	MedicineITLab	ebi-a-GCST90027513	7	98430244	0.0205933	5.16297e-06	7738	Gut bacterial pathway abundance (PRPP.PWY..superpathway.of.histidine..purine..and.pyrimidine.biosynthesis)	TRUE	textfile	0.0031176	24.1932	20.7759	2	TRUE
rs857044	A	T	A	T	0.0822036	0.0978721	0.282083	0.369561	FALSE	TRUE	FALSE	finngen_R12_P16_NEONTAL_JAUND_OTH_UNSP_CAUSES	1	56836412	0.0714171	500187	0.170553	Neonatal jaundice from other and unspecified causes || id:finngen_R12_P16_NEONTAL_JAUND_OTH_UNSP_CAUSES	Neonatal jaundice from other and unspecified causes	Neonatal jaundice from other and unspecified causes || ||	TRUE	MedicineITLab	ebi-a-GCST90027513	1	57302085	0.0182948	7.01342e-06	7738	Gut bacterial pathway abundance (PRPP.PWY..superpathway.of.histidine..purine..and.pyrimidine.biosynthesis)	TRUE	textfile	0.00273692	21.231	20.1895	2	TRUE
rs17777155	G	A	G	A	-0.150878	0.0285672	0.115793	0.107564	FALSE	FALSE	FALSE	finngen_R12_P16_NEONTAL_JAUND_OTH_UNSP_CAUSES	9	18201244	0.110446	500187	0.795904	Neonatal jaundice from other and unspecified causes || id:finngen_R12_P16_NEONTAL_JAUND_OTH_UNSP_CAUSES	Neonatal jaundice from other and unspecified causes	Neonatal jaundice from other and unspecified causes || ||	TRUE	MedicineITLab	ebi-a-GCST90027514	9	18201242	0.0325761	3.62928e-06	7738	Gut bacterial pathway abundance (PWY0.1061..superpathway.of.L.alanine.biosynthesis)	TRUE	textfile	0.00466142	36.2296	21.4513	2	TRUE
rs2197911	A	G	A	G	-0.135967	0.0298017	0.863153	0.851289	FALSE	FALSE	FALSE	finngen_R12_P16_NEONTAL_JAUND_OTH_UNSP_CAUSES	3	16712100	0.0956375	500187	0.755336	Neonatal jaundice from other and unspecified causes || id:finngen_R12_P16_NEONTAL_JAUND_OTH_UNSP_CAUSES	Neonatal jaundice from other and unspecified causes	Neonatal jaundice from other and unspecified causes || ||	TRUE	MedicineITLab	ebi-a-GCST90027514	3	16753607	0.0292369	3.31055e-06	7738	Gut bacterial pathway abundance (PWY0.1061..superpathway.of.L.alanine.biosynthesis)	TRUE	textfile	0.00436737	33.9342	21.6274	2	TRUE
rs2636908	C	T	C	T	0.224474	-0.117488	0.0721462	0.0346823	FALSE	FALSE	FALSE	finngen_R12_P16_NEONTAL_JAUND_OTH_UNSP_CAUSES	3	193958627	0.197403	500187	0.551732	Neonatal jaundice from other and unspecified causes || id:finngen_R12_P16_NEONTAL_JAUND_OTH_UNSP_CAUSES	Neonatal jaundice from other and unspecified causes	Neonatal jaundice from other and unspecified causes || ||	TRUE	MedicineITLab	ebi-a-GCST90027514	3	193676416	0.0446249	4.89835e-07	7738	Gut bacterial pathway abundance (PWY0.1061..superpathway.of.L.alanine.biosynthesis)	TRUE	textfile	0.00674614	52.5426	25.3033	2	TRUE
rs2640045	T	C	T	C	0.104422	0.0751707	0.448329	0.48024	FALSE	FALSE	FALSE	finngen_R12_P16_NEONTAL_JAUND_OTH_UNSP_CAUSES	1	94734655	0.0684279	500187	0.271969	Neonatal jaundice from other and unspecified causes || id:finngen_R12_P16_NEONTAL_JAUND_OTH_UNSP_CAUSES	Neonatal jaundice from other and unspecified causes	Neonatal jaundice from other and unspecified causes || ||	TRUE	MedicineITLab	ebi-a-GCST90027514	1	95200211	0.021887	1.83358e-06	7738	Gut bacterial pathway abundance (PWY0.1061..superpathway.of.L.alanine.biosynthesis)	TRUE	textfile	0.00539375	41.9523	22.7621	2	TRUE
rs4580784	A	G	A	G	-0.210802	0.310129	0.0617492	0.0366662	FALSE	FALSE	FALSE	finngen_R12_P16_NEONTAL_JAUND_OTH_UNSP_CAUSES	5	27680728	0.180319	500187	0.0854516	Neonatal jaundice from other and unspecified causes || id:finngen_R12_P16_NEONTAL_JAUND_OTH_UNSP_CAUSES	Neonatal jaundice from other and unspecified causes	Neonatal jaundice from other and unspecified causes || ||	TRUE	MedicineITLab	ebi-a-GCST90027514	5	27680835	0.0455807	3.74947e-06	7738	Gut bacterial pathway abundance (PWY0.1061..superpathway.of.L.alanine.biosynthesis)	TRUE	textfile	0.00514908	40.0395	21.3889	2	TRUE
rs57070266	C	T	C	T	-0.167376	0.0980882	0.0895804	0.115299	FALSE	FALSE	FALSE	finngen_R12_P16_NEONTAL_JAUND_OTH_UNSP_CAUSES	2	11084902	0.109073	500187	0.368499	Neonatal jaundice from other and unspecified causes || id:finngen_R12_P16_NEONTAL_JAUND_OTH_UNSP_CAUSES	Neonatal jaundice from other and unspecified causes	Neonatal jaundice from other and unspecified causes || ||	TRUE	MedicineITLab	ebi-a-GCST90027514	2	11225028	0.0376323	8.68041e-06	7738	Gut bacterial pathway abundance (PWY0.1061..superpathway.of.L.alanine.biosynthesis)	TRUE	textfile	0.00456952	35.5121	19.7818	2	TRUE
rs62385620	A	T	A	T	0.163648	0.146132	0.111596	0.145855	FALSE	TRUE	FALSE	finngen_R12_P16_NEONTAL_JAUND_OTH_UNSP_CAUSES	5	168336946	0.100704	500187	0.146752	Neonatal jaundice from other and unspecified causes || id:finngen_R12_P16_NEONTAL_JAUND_OTH_UNSP_CAUSES	Neonatal jaundice from other and unspecified causes	Neonatal jaundice from other and unspecified causes || ||	TRUE	MedicineITLab	ebi-a-GCST90027514	5	167763951	0.0340993	1.59346e-06	7738	Gut bacterial pathway abundance (PWY0.1061..superpathway.of.L.alanine.biosynthesis)	TRUE	textfile	0.0053102	41.299	23.0319	2	TRUE
rs76618342	T	C	T	C	0.206201	0.265274	0.0531755	0.0347562	FALSE	FALSE	FALSE	finngen_R12_P16_NEONTAL_JAUND_OTH_UNSP_CAUSES	3	83773377	0.18495	500187	0.151488	Neonatal jaundice from other and unspecified causes || id:finngen_R12_P16_NEONTAL_JAUND_OTH_UNSP_CAUSES	Neonatal jaundice from other and unspecified causes	Neonatal jaundice from other and unspecified causes || ||	TRUE	MedicineITLab	ebi-a-GCST90027514	3	83822528	0.0447123	3.99347e-06	7738	Gut bacterial pathway abundance (PWY0.1061..superpathway.of.L.alanine.biosynthesis)	TRUE	textfile	0.00428147	33.2638	21.268	2	TRUE
rs7840028	T	C	T	C	0.175219	0.0930098	0.0810718	0.0674799	FALSE	FALSE	FALSE	finngen_R12_P16_NEONTAL_JAUND_OTH_UNSP_CAUSES	8	67044895	0.138707	500187	0.502507	Neonatal jaundice from other and unspecified causes || id:finngen_R12_P16_NEONTAL_JAUND_OTH_UNSP_CAUSES	Neonatal jaundice from other and unspecified causes	Neonatal jaundice from other and unspecified causes || ||	TRUE	MedicineITLab	ebi-a-GCST90027514	8	67957130	0.0375257	3.02239e-06	7738	Gut bacterial pathway abundance (PWY0.1061..superpathway.of.L.alanine.biosynthesis)	TRUE	textfile	0.0045745	35.551	21.8024	2	TRUE
rs7947704	T	C	T	C	0.156566	-0.123057	0.0953912	0.102913	FALSE	FALSE	FALSE	finngen_R12_P16_NEONTAL_JAUND_OTH_UNSP_CAUSES	11	119541500	0.113645	500187	0.278886	Neonatal jaundice from other and unspecified causes || id:finngen_R12_P16_NEONTAL_JAUND_OTH_UNSP_CAUSES	Neonatal jaundice from other and unspecified causes	Neonatal jaundice from other and unspecified causes || ||	TRUE	MedicineITLab	ebi-a-GCST90027514	11	119412210	0.0348804	7.1677e-06	7738	Gut bacterial pathway abundance (PWY0.1061..superpathway.of.L.alanine.biosynthesis)	TRUE	textfile	0.00423052	32.8664	20.148	2	TRUE
rs12633789	A	G	A	G	0.171793	-0.0534854	0.102012	0.0970321	FALSE	FALSE	FALSE	finngen_R12_P16_NEONTAL_JAUND_OTH_UNSP_CAUSES	3	16348571	0.113353	500187	0.637036	Neonatal jaundice from other and unspecified causes || id:finngen_R12_P16_NEONTAL_JAUND_OTH_UNSP_CAUSES	Neonatal jaundice from other and unspecified causes	Neonatal jaundice from other and unspecified causes || ||	TRUE	MedicineITLab	ebi-a-GCST90027515	3	16390078	0.037161	3.78338e-06	7738	Gut bacterial pathway abundance (PWY0.1241..ADP.L.glycero..beta..D.manno.heptose.biosynthesis)	TRUE	textfile	0.00540708	42.0566	21.3716	2	TRUE
rs13007128	T	C	T	C	0.106983	0.0806867	0.443255	0.444012	FALSE	FALSE	FALSE	finngen_R12_P16_NEONTAL_JAUND_OTH_UNSP_CAUSES	2	66424144	0.0686021	500187	0.239533	Neonatal jaundice from other and unspecified causes || id:finngen_R12_P16_NEONTAL_JAUND_OTH_UNSP_CAUSES	Neonatal jaundice from other and unspecified causes	Neonatal jaundice from other and unspecified causes || ||	TRUE	MedicineITLab	ebi-a-GCST90027515	2	66651276	0.0237458	6.62598e-06	7738	Gut bacterial pathway abundance (PWY0.1241..ADP.L.glycero..beta..D.manno.heptose.biosynthesis)	TRUE	textfile	0.00564897	43.9487	20.2981	2	TRUE
rs1444625	G	C	G	C	-0.161047	-0.0493793	0.130907	0.12124	FALSE	TRUE	FALSE	finngen_R12_P16_NEONTAL_JAUND_OTH_UNSP_CAUSES	13	43277652	0.104858	500187	0.637701	Neonatal jaundice from other and unspecified causes || id:finngen_R12_P16_NEONTAL_JAUND_OTH_UNSP_CAUSES	Neonatal jaundice from other and unspecified causes	Neonatal jaundice from other and unspecified causes || ||	TRUE	MedicineITLab	ebi-a-GCST90027515	13	43851788	0.0329118	9.91631e-07	7738	Gut bacterial pathway abundance (PWY0.1241..ADP.L.glycero..beta..D.manno.heptose.biosynthesis)	TRUE	textfile	0.00590153	45.9252	23.9443	2	TRUE
rs17175056	G	A	G	A	0.152298	-0.0451399	0.122605	0.130853	FALSE	FALSE	FALSE	finngen_R12_P16_NEONTAL_JAUND_OTH_UNSP_CAUSES	13	94127030	0.104655	500187	0.666236	Neonatal jaundice from other and unspecified causes || id:finngen_R12_P16_NEONTAL_JAUND_OTH_UNSP_CAUSES	Neonatal jaundice from other and unspecified causes	Neonatal jaundice from other and unspecified causes || ||	TRUE	MedicineITLab	ebi-a-GCST90027515	13	94779284	0.0331672	4.3937e-06	7738	Gut bacterial pathway abundance (PWY0.1241..ADP.L.glycero..beta..D.manno.heptose.biosynthesis)	TRUE	textfile	0.00499024	38.7981	21.0849	2	TRUE
rs35006616	A	G	A	G	0.107238	-0.114236	0.467335	0.549826	FALSE	FALSE	FALSE	finngen_R12_P16_NEONTAL_JAUND_OTH_UNSP_CAUSES	7	16029003	0.0687605	500187	0.0966407	Neonatal jaundice from other and unspecified causes || id:finngen_R12_P16_NEONTAL_JAUND_OTH_UNSP_CAUSES	Neonatal jaundice from other and unspecified causes	Neonatal jaundice from other and unspecified causes || ||	TRUE	MedicineITLab	ebi-a-GCST90027515	7	16068628	0.022109	1.23205e-06	7738	Gut bacterial pathway abundance (PWY0.1241..ADP.L.glycero..beta..D.manno.heptose.biosynthesis)	TRUE	textfile	0.00572545	44.5472	23.5266	2	TRUE
rs4629160	G	A	G	A	0.117549	0.00519194	0.778644	0.79247	FALSE	FALSE	FALSE	finngen_R12_P16_NEONTAL_JAUND_OTH_UNSP_CAUSES	2	115302641	0.084493	500187	0.951002	Neonatal jaundice from other and unspecified causes || id:finngen_R12_P16_NEONTAL_JAUND_OTH_UNSP_CAUSES	Neonatal jaundice from other and unspecified causes	Neonatal jaundice from other and unspecified causes || ||	TRUE	MedicineITLab	ebi-a-GCST90027515	2	116060217	0.0263033	7.85887e-06	7738	Gut bacterial pathway abundance (PWY0.1241..ADP.L.glycero..beta..D.manno.heptose.biosynthesis)	TRUE	textfile	0.00476319	37.0244	19.9718	2	TRUE
rs71420343	C	T	C	T	0.138554	-0.0410913	0.164126	0.17364	FALSE	FALSE	FALSE	finngen_R12_P16_NEONTAL_JAUND_OTH_UNSP_CAUSES	2	59761789	0.089	500187	0.644297	Neonatal jaundice from other and unspecified causes || id:finngen_R12_P16_NEONTAL_JAUND_OTH_UNSP_CAUSES	Neonatal jaundice from other and unspecified causes	Neonatal jaundice from other and unspecified causes || ||	TRUE	MedicineITLab	ebi-a-GCST90027515	2	59988924	0.0301188	4.21998e-06	7738	Gut bacterial pathway abundance (PWY0.1241..ADP.L.glycero..beta..D.manno.heptose.biosynthesis)	TRUE	textfile	0.00526728	40.9634	21.1623	2	TRUE
rs9923601	A	G	A	G	0.200457	-0.057686	0.0630599	0.0526858	FALSE	FALSE	FALSE	finngen_R12_P16_NEONTAL_JAUND_OTH_UNSP_CAUSES	16	79311751	0.147306	500187	0.695349	Neonatal jaundice from other and unspecified causes || id:finngen_R12_P16_NEONTAL_JAUND_OTH_UNSP_CAUSES	Neonatal jaundice from other and unspecified causes	Neonatal jaundice from other and unspecified causes || ||	TRUE	MedicineITLab	ebi-a-GCST90027515	16	79345648	0.045196	9.19581e-06	7738	Gut bacterial pathway abundance (PWY0.1241..ADP.L.glycero..beta..D.manno.heptose.biosynthesis)	TRUE	textfile	0.00474829	36.908	19.6717	2	TRUE
rs10504039	C	T	C	T	-0.101677	-0.0551642	0.15413	0.182458	FALSE	FALSE	FALSE	finngen_R12_P16_NEONTAL_JAUND_OTH_UNSP_CAUSES	8	41080132	0.0888414	500187	0.534647	Neonatal jaundice from other and unspecified causes || id:finngen_R12_P16_NEONTAL_JAUND_OTH_UNSP_CAUSES	Neonatal jaundice from other and unspecified causes	Neonatal jaundice from other and unspecified causes || ||	TRUE	MedicineITLab	ebi-a-GCST90027516	8	40937651	0.0226642	7.2497e-06	7738	Gut bacterial pathway abundance (PWY0.1261..anhydromuropeptides.recycling)	TRUE	textfile	0.00269567	20.91	20.1263	2	TRUE
rs11588833	G	A	G	A	-0.131667	-0.134232	0.0865587	0.0857957	FALSE	FALSE	FALSE	finngen_R12_P16_NEONTAL_JAUND_OTH_UNSP_CAUSES	1	171805343	0.118792	500187	0.258489	Neonatal jaundice from other and unspecified causes || id:finngen_R12_P16_NEONTAL_JAUND_OTH_UNSP_CAUSES	Neonatal jaundice from other and unspecified causes	Neonatal jaundice from other and unspecified causes || ||	TRUE	MedicineITLab	ebi-a-GCST90027516	1	171774483	0.0297656	9.71404e-06	7738	Gut bacterial pathway abundance (PWY0.1261..anhydromuropeptides.recycling)	TRUE	textfile	0.00274142	21.2659	19.567	2	TRUE
rs11707688	T	C	T	C	-0.109234	-0.0707967	0.157658	0.20443	FALSE	FALSE	FALSE	finngen_R12_P16_NEONTAL_JAUND_OTH_UNSP_CAUSES	3	64413911	0.0851853	500187	0.405922	Neonatal jaundice from other and unspecified causes || id:finngen_R12_P16_NEONTAL_JAUND_OTH_UNSP_CAUSES	Neonatal jaundice from other and unspecified causes	Neonatal jaundice from other and unspecified causes || ||	TRUE	MedicineITLab	ebi-a-GCST90027516	3	64399587	0.0246485	9.35104e-06	7738	Gut bacterial pathway abundance (PWY0.1261..anhydromuropeptides.recycling)	TRUE	textfile	0.0031692	24.5949	19.6397	2	TRUE
rs4501561	C	T	C	T	0.105819	-0.0154003	0.840069	0.845761	FALSE	FALSE	FALSE	finngen_R12_P16_NEONTAL_JAUND_OTH_UNSP_CAUSES	8	131156741	0.0959478	500187	0.872482	Neonatal jaundice from other and unspecified causes || id:finngen_R12_P16_NEONTAL_JAUND_OTH_UNSP_CAUSES	Neonatal jaundice from other and unspecified causes	Neonatal jaundice from other and unspecified causes || ||	TRUE	MedicineITLab	ebi-a-GCST90027516	8	132168988	0.0234874	6.62689e-06	7738	Gut bacterial pathway abundance (PWY0.1261..anhydromuropeptides.recycling)	TRUE	textfile	0.00300888	23.3469	20.2982	2	TRUE
rs59853081	T	C	T	C	-0.0841117	-0.0847759	0.280601	0.303777	FALSE	FALSE	FALSE	finngen_R12_P16_NEONTAL_JAUND_OTH_UNSP_CAUSES	4	167495860	0.0748478	500187	0.257364	Neonatal jaundice from other and unspecified causes || id:finngen_R12_P16_NEONTAL_JAUND_OTH_UNSP_CAUSES	Neonatal jaundice from other and unspecified causes	Neonatal jaundice from other and unspecified causes || ||	TRUE	MedicineITLab	ebi-a-GCST90027516	4	168417011	0.0188956	8.5312e-06	7738	Gut bacterial pathway abundance (PWY0.1261..anhydromuropeptides.recycling)	TRUE	textfile	0.00285629	22.1595	19.8149	2	TRUE
rs7228238	T	C	T	C	-0.0837211	-0.0378988	0.416673	0.323973	FALSE	FALSE	FALSE	finngen_R12_P16_NEONTAL_JAUND_OTH_UNSP_CAUSES	18	2641315	0.0740519	500187	0.6088	Neonatal jaundice from other and unspecified causes || id:finngen_R12_P16_NEONTAL_JAUND_OTH_UNSP_CAUSES	Neonatal jaundice from other and unspecified causes	Neonatal jaundice from other and unspecified causes || ||	TRUE	MedicineITLab	ebi-a-GCST90027516	18	2641314	0.0168889	7.15336e-07	7738	Gut bacterial pathway abundance (PWY0.1261..anhydromuropeptides.recycling)	TRUE	textfile	0.00340728	26.4488	24.5735	2	TRUE
rs7544236	C	T	C	T	0.0825818	-0.0297144	0.360295	0.437562	FALSE	FALSE	FALSE	finngen_R12_P16_NEONTAL_JAUND_OTH_UNSP_CAUSES	1	199139278	0.0701274	500187	0.671771	Neonatal jaundice from other and unspecified causes || id:finngen_R12_P16_NEONTAL_JAUND_OTH_UNSP_CAUSES	Neonatal jaundice from other and unspecified causes	Neonatal jaundice from other and unspecified causes || ||	TRUE	MedicineITLab	ebi-a-GCST90027516	1	199108406	0.0175279	2.45952e-06	7738	Gut bacterial pathway abundance (PWY0.1261..anhydromuropeptides.recycling)	TRUE	textfile	0.00314367	24.3961	22.1977	2	TRUE
rs7964114	C	T	C	T	0.0920566	-0.00576136	0.240609	0.278254	FALSE	FALSE	FALSE	finngen_R12_P16_NEONTAL_JAUND_OTH_UNSP_CAUSES	12	118094597	0.0769888	500187	0.940347	Neonatal jaundice from other and unspecified causes || id:finngen_R12_P16_NEONTAL_JAUND_OTH_UNSP_CAUSES	Neonatal jaundice from other and unspecified causes	Neonatal jaundice from other and unspecified causes || ||	TRUE	MedicineITLab	ebi-a-GCST90027516	12	118532402	0.0197131	3.01446e-06	7738	Gut bacterial pathway abundance (PWY0.1261..anhydromuropeptides.recycling)	TRUE	textfile	0.00309683	24.0315	21.8072	2	TRUE
rs12915465	C	T	C	T	0.132221	-0.174791	0.0932693	0.118647	FALSE	FALSE	FALSE	finngen_R12_P16_NEONTAL_JAUND_OTH_UNSP_CAUSES	15	55311104	0.106886	500187	0.101985	Neonatal jaundice from other and unspecified causes || id:finngen_R12_P16_NEONTAL_JAUND_OTH_UNSP_CAUSES	Neonatal jaundice from other and unspecified causes	Neonatal jaundice from other and unspecified causes || ||	TRUE	MedicineITLab	ebi-a-GCST90027517	15	55603302	0.0279715	2.27851e-06	7738	Gut bacterial pathway abundance (PWY0.1296..purine.ribonucleosides.degradation)	TRUE	textfile	0.00295698	22.943	22.3444	2	TRUE
rs1468579	T	C	T	C	-0.0929607	-0.026222	0.256093	0.199357	FALSE	FALSE	FALSE	finngen_R12_P16_NEONTAL_JAUND_OTH_UNSP_CAUSES	7	157744279	0.0848371	500187	0.757255	Neonatal jaundice from other and unspecified causes || id:finngen_R12_P16_NEONTAL_JAUND_OTH_UNSP_CAUSES	Neonatal jaundice from other and unspecified causes	Neonatal jaundice from other and unspecified causes || ||	TRUE	MedicineITLab	ebi-a-GCST90027517	7	157536971	0.0193606	1.5746e-06	7738	Gut bacterial pathway abundance (PWY0.1296..purine.ribonucleosides.degradation)	TRUE	textfile	0.00329265	25.5561	23.0548	2	TRUE
rs2425056	A	G	A	G	-0.0745895	-0.0102822	0.344212	0.380766	FALSE	FALSE	FALSE	finngen_R12_P16_NEONTAL_JAUND_OTH_UNSP_CAUSES	20	35321442	0.0705909	500187	0.884191	Neonatal jaundice from other and unspecified causes || id:finngen_R12_P16_NEONTAL_JAUND_OTH_UNSP_CAUSES	Neonatal jaundice from other and unspecified causes	Neonatal jaundice from other and unspecified causes || ||	TRUE	MedicineITLab	ebi-a-GCST90027517	20	33909245	0.0168811	9.93779e-06	7738	Gut bacterial pathway abundance (PWY0.1296..purine.ribonucleosides.degradation)	TRUE	textfile	0.00251174	19.4798	19.5233	2	TRUE
rs416270	T	G	T	G	-0.0856028	0.0404968	0.265633	0.185751	FALSE	FALSE	FALSE	finngen_R12_P16_NEONTAL_JAUND_OTH_UNSP_CAUSES	3	148633369	0.0891731	500187	0.64973	Neonatal jaundice from other and unspecified causes || id:finngen_R12_P16_NEONTAL_JAUND_OTH_UNSP_CAUSES	Neonatal jaundice from other and unspecified causes	Neonatal jaundice from other and unspecified causes || ||	TRUE	MedicineITLab	ebi-a-GCST90027517	3	148351156	0.0187084	4.74788e-06	7738	Gut bacterial pathway abundance (PWY0.1296..purine.ribonucleosides.degradation)	TRUE	textfile	0.00285891	22.18	20.9364	2	TRUE
rs6669249	C	A	C	A	-0.0853442	0.0138547	0.756591	0.789532	FALSE	FALSE	FALSE	finngen_R12_P16_NEONTAL_JAUND_OTH_UNSP_CAUSES	1	95065817	0.0836533	500187	0.868455	Neonatal jaundice from other and unspecified causes || id:finngen_R12_P16_NEONTAL_JAUND_OTH_UNSP_CAUSES	Neonatal jaundice from other and unspecified causes	Neonatal jaundice from other and unspecified causes || ||	TRUE	MedicineITLab	ebi-a-GCST90027517	1	95531373	0.0186355	4.65758e-06	7738	Gut bacterial pathway abundance (PWY0.1296..purine.ribonucleosides.degradation)	TRUE	textfile	0.00268272	20.8094	20.9733	2	TRUE
rs6806908	A	G	A	G	0.0901572	-0.146466	0.278595	0.215637	FALSE	FALSE	FALSE	finngen_R12_P16_NEONTAL_JAUND_OTH_UNSP_CAUSES	3	149958272	0.0826391	500187	0.0763361	Neonatal jaundice from other and unspecified causes || id:finngen_R12_P16_NEONTAL_JAUND_OTH_UNSP_CAUSES	Neonatal jaundice from other and unspecified causes	Neonatal jaundice from other and unspecified causes || ||	TRUE	MedicineITLab	ebi-a-GCST90027517	3	149676059	0.020315	9.08197e-06	7738	Gut bacterial pathway abundance (PWY0.1296..purine.ribonucleosides.degradation)	TRUE	textfile	0.00326726	25.3584	19.6955	2	TRUE
rs76985731	C	T	C	T	0.180318	-0.177493	0.0534186	0.0197391	FALSE	FALSE	FALSE	finngen_R12_P16_NEONTAL_JAUND_OTH_UNSP_CAUSES	13	27241052	0.24456	500187	0.467983	Neonatal jaundice from other and unspecified causes || id:finngen_R12_P16_NEONTAL_JAUND_OTH_UNSP_CAUSES	Neonatal jaundice from other and unspecified causes	Neonatal jaundice from other and unspecified causes || ||	TRUE	MedicineITLab	ebi-a-GCST90027517	13	27815189	0.0366688	8.76698e-07	7738	Gut bacterial pathway abundance (PWY0.1296..purine.ribonucleosides.degradation)	TRUE	textfile	0.0032882	25.5215	24.1816	2	TRUE
rs7699343	T	C	T	C	0.0948032	-0.00657012	0.173113	0.222793	FALSE	FALSE	FALSE	finngen_R12_P16_NEONTAL_JAUND_OTH_UNSP_CAUSES	4	54844378	0.0831332	500187	0.937008	Neonatal jaundice from other and unspecified causes || id:finngen_R12_P16_NEONTAL_JAUND_OTH_UNSP_CAUSES	Neonatal jaundice from other and unspecified causes	Neonatal jaundice from other and unspecified causes || ||	TRUE	MedicineITLab	ebi-a-GCST90027517	4	55710544	0.0213909	9.33899e-06	7738	Gut bacterial pathway abundance (PWY0.1296..purine.ribonucleosides.degradation)	TRUE	textfile	0.00257307	19.9566	19.6421	2	TRUE
rs1009644	C	T	C	T	-0.0744787	0.114466	0.591879	0.637542	FALSE	FALSE	FALSE	finngen_R12_P16_NEONTAL_JAUND_OTH_UNSP_CAUSES	19	45057115	0.07055	500187	0.104701	Neonatal jaundice from other and unspecified causes || id:finngen_R12_P16_NEONTAL_JAUND_OTH_UNSP_CAUSES	Neonatal jaundice from other and unspecified causes	Neonatal jaundice from other and unspecified causes || ||	TRUE	MedicineITLab	ebi-a-GCST90027518	19	45560373	0.0165694	6.95841e-06	7738	Gut bacterial pathway abundance (PWY0.1297..superpathway.of.purine.deoxyribonucleosides.degradation)	TRUE	textfile	0.00267988	20.7873	20.2046	2	TRUE
[truncated: 3,241 more rows]

## Sheet: Sheet2
SNP	effect_allele.exposure	other_allele.exposure	effect_allele.outcome	other_allele.outcome	beta.exposure	beta.outcome	eaf.exposure	eaf.outcome	remove	palindromic	ambiguous	id.outcome	chr	pos	se.outcome	samplesize.outcome	pval.outcome	outcome	originalname.outcome	outcome.deprecated	mr_keep.outcome	data_source.outcome	id.exposure	chr.exposure	pos.exposure	se.exposure	pval.exposure	samplesize.exposure	exposure	mr_keep.exposure	pval_origin.exposure	data_source.exposure	R2	F	F_pow_beta_se	action	mr_keep
[truncated: 4,069 more rows]
